# Supplementary material for: The RNA-binding protein AKAP8 suppresses tumor metastasis by antagonizing EMT-associated alternative splicing
Source: Nat Commun. 2020 Jan 24;11:486. doi: 10.1038/s41467-020-14304-1 (PMC6981122; doi:10.1038/s41467-020-14304-1)
Supplement: Supplementary file 4 — Supplementary Data 1 [file 41467_2020_14304_MOESM4_ESM.xlsx]

## Sheet: hnRNPM BioID Top hits
Supplementary Data 1: Mass Spec results of hnRNPM Bio-ID
Unique	Total	reference	Gene Symbol	MWT(kDa)	Note: Selected candidates are highlighted in yellow
76	1196	P52272_HNRPM_HUMAN	HNRNPM	77.46
35	64	P49750_YLPM1_HUMAN	YLPM1	219.85
27	111	P43243_MATR3_HUMAN	MATR3	94.56
26	37	Q8IX01_SUGP2_HUMAN	SUGP2	120.13
22	30	P78332_RBM6_HUMAN	RBM6	128.57
21	70	P17844_DDX5_HUMAN	DDX5	69.1
18	127	P22626_ROA2_HUMAN	HNRNPA2B1	37.41
18	54	Q12906_ILF3_HUMAN	ILF3	95.28
18	25	Q8IXT5_RB12B_HUMAN	RBM12B	118.03
17	23	Q96PK6_RBM14_HUMAN	RBM14	69.45
17	22	P98175_RBM10_HUMAN	RBM10	103.47
16	29	Q96I24_FUBP3_HUMAN	FUBP3	61.6
16	19	Q6W2J9_BCOR_HUMAN	BCOR	192.07
15	48	P14866_HNRPL_HUMAN	HNRNPL	64.09
15	40	Q92841_DDX17_HUMAN	DDX17	80.22
15	36	O43390_HNRPR_HUMAN	HNRNPR	70.9
15	27	Q96KR1_ZFR_HUMAN	ZFR	116.94
15	20	O60506_HNRPQ_HUMAN	SYNCRIP	69.56
14	17	Q5VT52_RPRD2_HUMAN	RPRD2	155.92
12	38	P51991_ROA3_HUMAN	HNRNPA3	39.57
12	22	Q8IY67_RAVR1_HUMAN	RAVER1	63.84
12	14	P12270_TPR_HUMAN	TPR	267.13
11	46	Q15637_SF01_HUMAN	SF1	68.29
11	24	Q9NTZ6_RBM12_HUMAN	RBM12	97.33
11	11	Q8N163_CCAR2_HUMAN	CCAR2	102.84
10	27	P26599_PTBP1_HUMAN	PTBP1	57.19
10	21	Q5BKZ1_ZN326_HUMAN	ZNF326	65.61
10	14	Q9UKA9_PTBP2_HUMAN	PTBP2	57.45
10	12	Q14966_ZN638_HUMAN	ZNF638	220.49
9	21	P38159_RBMX_HUMAN	RBMX	42.31
9	9	Q5VUA4_ZN318_HUMAN	ZNF318	250.96
9	9	Q86T24_KAISO_HUMAN	ZBTB33	74.44
9	9	Q6NSI4_CX057_HUMAN	CXorf57	97.49
8	99	Q32P51_RA1L2_HUMAN	HNRNPA1L2	34.2
8	11	Q92945_FUBP2_HUMAN	KHSRP	73.07
8	11	Q15459_SF3A1_HUMAN	SF3A1	88.83
8	11	Q15424_SAFB1_HUMAN	SAFB	102.58
8	9	Q9NZI8_IF2B1_HUMAN	IGF2BP1	63.44
8	8	O75376_NCOR1_HUMAN	NCOR1	270.04
7	22	Q13148_TADBP_HUMAN	TARDBP	44.71
7	15	O14979_HNRDL_HUMAN	HNRNPDL	46.41
7	14	E9PAU2_E9PAU2_HUMAN	RAVER1	79.53
7	13	O43823_AKAP8_HUMAN	AKAP8	76.06
7	9	Q8WXF1_PSPC1_HUMAN	PSPC1	58.71
7	9	Q9UK61_F208A_HUMAN	FAM208A	188.91
7	9	Q9C0J8_WDR33_HUMAN	WDR33	145.8
7	8	P49792_RBP2_HUMAN	RANBP2	357.97
7	7	Q9H0D6_XRN2_HUMAN	XRN2	108.51
7	7	Q96AE4_FUBP1_HUMAN	FUBP1	67.52
6	15	P52597_HNRPF_HUMAN	HNRNPF	45.64

## Sheet: hnRNPM-BioID
Unique	Total	reference	Gene Symbol	MWT(kDa)	AVG
76	1196	P52272_HNRPM_HUMAN	HNRNPM	77.46	2.8999
35	64	P49750_YLPM1_HUMAN	YLPM1	219.85	3.0531
28	63	P11498_PYC_HUMAN	PC	129.55	3.1341
27	111	P43243_MATR3_HUMAN	MATR3	94.56	2.8683
26	37	Q8IX01_SUGP2_HUMAN	SUGP2	120.13	2.997
23	142	Q15233_NONO_HUMAN	NONO	54.2	2.6818
23	45	P05165_PCCA_HUMAN	PCCA	80.01	2.7219
22	30	P78332_RBM6_HUMAN	RBM6	128.57	2.5712
21	70	P17844_DDX5_HUMAN	DDX5	69.1	2.7288
21	25	Q13085_ACACA_HUMAN	ACACA	265.38	2.9607
20	152	P61978_HNRPK_HUMAN	HNRNPK	50.94	2.9076
19	23	Q08211_DHX9_HUMAN	DHX9	140.87	2.9543
18	127	P22626_ROA2_HUMAN	HNRNPA2B1	37.41	3.0307
18	54	Q12906_ILF3_HUMAN	ILF3	95.28	2.8677
18	46	P23246_SFPQ_HUMAN	SFPQ	76.1	2.7153
18	25	Q8IXT5_RB12B_HUMAN	RBM12B	118.03	2.4582
17	23	Q96PK6_RBM14_HUMAN	RBM14	69.45	2.3214
17	22	P98175_RBM10_HUMAN	RBM10	103.47	2.9061
16	36	Q00839_HNRPU_HUMAN	HNRNPU	90.53	3.2009
16	29	Q96I24_FUBP3_HUMAN	FUBP3	61.6	2.7402
16	19	Q6W2J9_BCOR_HUMAN	BCOR	192.07	3.3276
15	48	P14866_HNRPL_HUMAN	HNRNPL	64.09	3.244
15	40	Q92841_DDX17_HUMAN	DDX17	80.22	2.7082
15	36	O43390_HNRPR_HUMAN	HNRNPR	70.9	2.9874
15	27	Q96KR1_ZFR_HUMAN	ZFR	116.94	3.263
15	20	O60506_HNRPQ_HUMAN	SYNCRIP	69.56	3.0363
14	17	Q5VT52_RPRD2_HUMAN	RPRD2	155.92	2.9242
12	38	P51991_ROA3_HUMAN	HNRNPA3	39.57	2.8919
12	22	Q8IY67_RAVR1_HUMAN	RAVER1	63.84	3.3121
12	22	Q96RQ3_MCCA_HUMAN	MCCC1	80.42	3.2148
12	14	P12270_TPR_HUMAN	TPR	267.13	3.1489
11	46	Q15637_SF01_HUMAN	SF1	68.29	3.3005
11	24	Q9NTZ6_RBM12_HUMAN	RBM12	97.33	2.7382
11	12	P19338_NUCL_HUMAN	NCL	76.57	3.04
11	11	Q8N163_CCAR2_HUMAN	CCAR2	102.84	3.1886
10	27	P26599_PTBP1_HUMAN	PTBP1	57.19	2.8017
10	21	Q5BKZ1_ZN326_HUMAN	ZNF326	65.61	2.6908
10	14	Q9UKA9_PTBP2_HUMAN	PTBP2	57.45	2.8792
10	12	Q14966_ZN638_HUMAN	ZNF638	220.49	2.8336
9	21	P38159_RBMX_HUMAN	RBMX	42.31	2.6809
9	9	Q5VUA4_ZN318_HUMAN	ZNF318	250.96	2.9609
9	9	Q86T24_KAISO_HUMAN	ZBTB33	74.44	2.7009
9	9	Q6NSI4_CX057_HUMAN	CXorf57	97.49	2.4253
8	99	Q32P51_RA1L2_HUMAN	HNRNPA1L2	34.2	3.1645
8	19	P31943_HNRH1_HUMAN	HNRNPH1	49.2	2.9528
8	11	Q92945_FUBP2_HUMAN	KHSRP	73.07	3.3745
8	11	Q15459_SF3A1_HUMAN	SF3A1	88.83	3.084
8	11	Q15424_SAFB1_HUMAN	SAFB	102.58	2.7853
8	9	Q9NZI8_IF2B1_HUMAN	IGF2BP1	63.44	3.2242
8	9	P21333_FLNA_HUMAN	FLNA	280.56	2.731
8	8	O75376_NCOR1_HUMAN	NCOR1	270.04	2.816
7	22	Q13148_TADBP_HUMAN	TARDBP	44.71	2.7672
7	18	Q14103_HNRPD_HUMAN	HNRNPD	38.41	3.3041
7	15	O14979_HNRDL_HUMAN	HNRNPDL	46.41	2.8761
7	14	E9PAU2_E9PAU2_HUMAN	RAVER1	79.53	3.4106
7	13	O43823_AKAP8_HUMAN	AKAP8	76.06	3.0872
7	9	Q8WXF1_PSPC1_HUMAN	PSPC1	58.71	2.8857
7	9	Q9UK61_F208A_HUMAN	FAM208A	188.91	2.8548
7	9	Q9C0J8_WDR33_HUMAN	WDR33	145.8	2.2519
7	8	P49792_RBP2_HUMAN	RANBP2	357.97	2.9278
7	7	Q9H0D6_XRN2_HUMAN	XRN2	108.51	2.9603
7	7	P08107_HSP71_HUMAN	HSPA1A	70.01	2.9068
7	7	Q96AE4_FUBP1_HUMAN	FUBP1	67.52	2.3677
6	15	P52597_HNRPF_HUMAN	HNRNPF	45.64	3.2811
6	15	P35637_FUS_HUMAN	FUS	53.39	2.8222
6	9	Q5T481_RBM20_HUMAN	RBM20	134.27	3.1183
6	9	B7ZW38_HNRC3_HUMAN	HNRNPCL3	32.01	2.9374
6	8	Q9P2N5_RBM27_HUMAN	RBM27	118.64	3.2551
6	7	Q9BUJ2_HNRL1_HUMAN	HNRNPUL1	95.68	3.3133
6	7	Q96EV2_RBM33_HUMAN	RBM33	129.91	2.6152
6	7	Q9BQ04_RBM4B_HUMAN	RBM4B	40.12	2.46
6	6	Q96DF8_DGC14_HUMAN	DGCR14	52.54	3.2655
6	6	O75152_ZC11A_HUMAN	ZC3H11A	89.08	2.6166
6	6	Q96T58_MINT_HUMAN	SPEN	402	2.5245
5	17	P09651_ROA1_HUMAN	HNRNPA1	38.72	3.9438
5	15	P07910_HNRPC_HUMAN	HNRNPC	33.65	2.6933
5	11	Q13151_ROA0_HUMAN	HNRNPA0	30.82	3.2257
5	8	P09661_RU2A_HUMAN	SNRPA1	28.4	3.7277
5	7	Q6UN15_FIP1_HUMAN	FIP1L1	66.49	3.2194
5	7	P18583_SON_HUMAN	SON	263.66	2.9968
5	7	P46108_CRK_HUMAN	CRK	33.81	2.6943
5	6	Q71U36_TBA1A_HUMAN	TUBA1A	50.1	3.4103
5	6	Q15652_JHD2C_HUMAN	JMJD1C	284.35	3.3633
5	6	O75909_CCNK_HUMAN	CCNK	64.2	3.1425
5	6	Q9BTC0_DIDO1_HUMAN	DIDO1	243.72	2.7244
5	5	P50990_TCPQ_HUMAN	CCT8	59.58	3.4228
5	5	P49959_MRE11_HUMAN	MRE11A	80.54	2.8292
5	5	Q96PU8_QKI_HUMAN	QKI	37.65	2.8194
4	16	P62987_RL40_HUMAN	UBA52	14.72	3.2227
4	11	P31942_HNRH3_HUMAN	HNRNPH3	36.9	3.3384
4	8	P46109_CRKL_HUMAN	CRKL	33.76	2.6991
4	8	Q13242_SRSF9_HUMAN	SRSF9	25.53	2.4674
4	6	Q8IWZ8_SUGP1_HUMAN	SUGP1	72.43	3.3588
4	6	Q15365_PCBP1_HUMAN	PCBP1	37.47	2.992
4	6	Q9UGU0_TCF20_HUMAN	TCF20	211.64	2.8275
4	5	O75534_CSDE1_HUMAN	CSDE1	88.83	3.183
4	5	O15504_NUPL2_HUMAN	NUPL2	44.84	3.0069
4	5	Q99729_ROAA_HUMAN	HNRNPAB	36.2	2.9709
4	5	Q15717_ELAV1_HUMAN	ELAVL1	36.07	2.8183
4	5	Q5T8P6_RBM26_HUMAN	RBM26	113.53	2.5042
4	4	Q96PV6_LENG8_HUMAN	LENG8	86.07	3.6348
4	4	O15523_DDX3Y_HUMAN	DDX3Y	73.11	3.3886
4	4	Q9UQR0_SCML2_HUMAN	SCML2	77.21	3.3757
4	4	Q9UKM9_RALY_HUMAN	RALY	32.44	2.7883
4	4	Q9Y6M1_IF2B2_HUMAN	IGF2BP2	66.08	2.4882
4	4	O94913_PCF11_HUMAN	PCF11	172.94	2.2451
3	36	SAV1_STRVL		18.85	3.7955
3	5	P68104_EF1A1_HUMAN	EEF1A1	50.11	3.2632
3	5	Q5JSZ5_PRC2B_HUMAN	PRRC2B	242.82	2.9264
3	5	Q92804_RBP56_HUMAN	TAF15	61.79	2.1732
3	4	Q07666_KHDR1_HUMAN	KHDRBS1	48.2	3.617
3	4	P60709_ACTB_HUMAN	ACTB	41.71	3.0799
3	4	Q92576_PHF3_HUMAN	PHF3	229.34	3.0427
3	4	P55265_DSRAD_HUMAN	ADAR	135.98	2.8369
3	3	Q16630_CPSF6_HUMAN	CPSF6	59.17	3.929
3	3	Q13573_SNW1_HUMAN	SNW1	61.46	3.3321
3	3	P46013_KI67_HUMAN	MKI67	358.47	3.2656
3	3	Q6UUV7_CRTC3_HUMAN	CRTC3	66.92	3.0338
3	3	P34931_HS71L_HUMAN	HSPA1L	70.33	3.0298
3	3	O14776_TCRG1_HUMAN	TCERG1	123.82	2.6673
3	3	P38432_COIL_HUMAN	COIL	62.57	2.6153
3	3	O15042_SR140_HUMAN	U2SURP	118.22	2.5711
3	3	Q8N684_CPSF7_HUMAN	CPSF7	52.02	2.5347
3	3	Q96QC0_PP1RA_HUMAN	PPP1R10	99	2.5267
3	3	P49790_NU153_HUMAN	NUP153	153.84	2.4985
3	3	Q13347_EIF3I_HUMAN	EIF3I	36.48	2.2541
2	3	Q9NXV6_CARF_HUMAN	CDKN2AIP	61.09	3.2729
2	3	Q8NC51_PAIRB_HUMAN	SERBP1	44.94	3.0173
2	3	Q14157_UBP2L_HUMAN	UBAP2L	114.47	2.7289
2	3	Q96IZ5_RBM41_HUMAN	RBM41	47.07	2.6775
2	3	P62736_ACTA_HUMAN	ACTA2	41.98	2.4849
2	3	Q9UHX1_PUF60_HUMAN	PUF60	59.84	2.423
2	3	P07437_TBB5_HUMAN	TUBB	49.64	1.9023
2	2	Q7Z6E9_RBBP6_HUMAN	RBBP6	201.44	4.7085
2	2	O75643_U520_HUMAN	SNRNP200	244.35	3.9293
2	2	Q9BWF3_RBM4_HUMAN	RBM4	40.29	3.7177
2	2	P51003_PAPOA_HUMAN	PAPOLA	82.79	3.6891
2	2	Q9H5V9_CX056_HUMAN	CXorf56	25.61	3.2991
2	2	O94842_TOX4_HUMAN	TOX4	66.15	3.2896
2	2	Q6PJT7_ZC3HE_HUMAN	ZC3H14	82.82	3.2832
2	2	O75494_SRS10_HUMAN	SRSF10	31.28	3.2296
2	2	P08670_VIME_HUMAN	VIM	53.62	3.183
2	2	Q13435_SF3B2_HUMAN	SF3B2	100.16	3.1557
2	2	P51610_HCFC1_HUMAN	HCFC1	208.6	3.0434
2	2	Q68E03_Q68E03_HUMAN	DKFZp686L22104	30.92	3.0261
2	2	Q9UPT8_ZC3H4_HUMAN	ZC3H4	140.17	2.9366
2	2	P09874_PARP1_HUMAN	PARP1	113.01	2.9318
2	2	O43143_DHX15_HUMAN	DHX15	90.88	2.8481
2	2	Q9Y2X9_ZN281_HUMAN	ZNF281	96.85	2.8206
2	2	Q15366_PCBP2_HUMAN	PCBP2	38.56	2.784
2	2	Q96F45_ZN503_HUMAN	ZNF503	62.52	2.7563
2	2	Q96T37_RBM15_HUMAN	RBM15	107.12	2.7263
2	2	Q7Z2W4_ZCCHV_HUMAN	ZC3HAV1	101.37	2.7035
2	2	Q99459_CDC5L_HUMAN	CDC5L	92.19	2.6578
2	2	Q58FF8_H90B2_HUMAN	HSP90AB2P	44.32	2.6073
2	2	Q9HCS7_SYF1_HUMAN	XAB2	99.95	2.5187
2	2	Q9UHR5_S30BP_HUMAN	SAP30BP	33.85	2.4306
2	2	Q58FF7_H90B3_HUMAN	HSP90AB3P	68.28	2.4162
2	2	O14641_DVL2_HUMAN	DVL2	78.9	2.3979
2	2	O95551_TYDP2_HUMAN	TDP2	40.9	2.1503
2	2	H0YIQ2_H0YIQ2_HUMAN	YLPM1	180.17	1.9041
2	2	Q8NI36_WDR36_HUMAN	WDR36	105.26	1.8516
1	6	Q8TD57_DYH3_HUMAN	DNAH3	470.47	3.534
1	5	SAV_STRAV		18.82	3.8532
1	4	J3QR62_J3QR62_HUMAN	DDX5	5.48	2.8663
1	4	P55795_HNRH2_HUMAN	HNRNPH2	49.23	2.4836
1	4	O60673_DPOLZ_HUMAN	REV3L	352.55	1.8014
1	3	Q13885_TBB2A_HUMAN	TUBB2A	49.87	2.56
1	3	Q96FQ6_S10AG_HUMAN	S100A16	11.79	2.477
1	2	D6RBZ0_D6RBZ0_HUMAN	HNRNPAB	35.66	3.9705
1	2	Q9NW64_RBM22_HUMAN	RBM22	46.87	3.5126
1	2	O00213_APBB1_HUMAN	APBB1	77.2	3.2176
1	2	Q15517_CDSN_HUMAN	CDSN	51.49	3.0135
1	2	Q9ULX6_AKP8L_HUMAN	AKAP8L	71.6	2.811
1	2	P04908_H2A1B_HUMAN	HIST1H2AB	14.13	2.7288
1	2	Q9ULI4_KI26A_HUMAN	KIF26A	194.47	2.2174
1	2	Q9UJC3_HOOK1_HUMAN	HOOK1	84.59	2.1355
1	2	Q9ULM3_YETS2_HUMAN	YEATS2	150.69	2.0205
1	2	F8WAF8_F8WAF8_HUMAN	ZNF140	8.22	2.0111
1	1	O95319_CELF2_HUMAN	CELF2	54.25	4.7872
1	1	P08238_HS90B_HUMAN	HSP90AB1	83.21	4.6807
1	1	P29558_RBMS1_HUMAN	RBMS1	44.48	4.5374
1	1	Q9NWB1_RFOX1_HUMAN	RBFOX1	42.76	4.4958
1	1	P42166_LAP2A_HUMAN	TMPO	75.45	4.2156
1	1	P37802_TAGL2_HUMAN	TAGLN2	22.38	4.209
1	1	Q53ET0_CRTC2_HUMAN	CRTC2	73.26	4.0257
1	1	O00571_DDX3X_HUMAN	DDX3X	73.2	4.0212
1	1	M0QZM1_M0QZM1_HUMAN	HNRNPM	40.02	3.9508
1	1	O95758_PTBP3_HUMAN	PTBP3	59.65	3.9021
1	1	P27694_RFA1_HUMAN	RPA1	68.1	3.7989
1	1	P18827_SDC1_HUMAN	SDC1	32.44	3.7321
1	1	H7C0N4_H7C0N4_HUMAN	SF1	18.74	3.6737
1	1	Q92733_PRCC_HUMAN	PRCC	52.39	3.67
1	1	Q01844_EWS_HUMAN	EWSR1	68.44	3.6536
1	1	Q7L014_DDX46_HUMAN	DDX46	117.29	3.5669
1	1	Q96NM4_TOX2_HUMAN	TOX2	51.57	3.4826
1	1	Q9ULW0_TPX2_HUMAN	TPX2	85.6	3.4195
1	1	Q9P2D1_CHD7_HUMAN	CHD7	335.72	3.4143
1	1	Q14865_ARI5B_HUMAN	ARID5B	132.29	3.3493
1	1	P84103_SRSF3_HUMAN	SRSF3	19.32	3.3334
1	1	P35030_TRY3_HUMAN	PRSS3	32.51	3.285
1	1	O75533_SF3B1_HUMAN	SF3B1	145.74	3.2846
1	1	Q8IWX8_CHERP_HUMAN	CHERP	103.64	3.2771
1	1	Q6ZRI6_CO039_HUMAN	C15orf39	110.6	3.2561
1	1	Q13356_PPIL2_HUMAN	PPIL2	58.79	3.2492
1	1	Q9NW82_WDR70_HUMAN	WDR70	73.16	3.2416
1	1	Q9Y580_RBM7_HUMAN	RBM7	30.48	3.1994
1	1	Q9UBB9_TFP11_HUMAN	TFIP11	96.76	3.1553
1	1	P33240_CSTF2_HUMAN	CSTF2	60.92	3.1267
1	1	Q9BY77_PDIP3_HUMAN	POLDIP3	46.06	3.1249
1	1	O60885_BRD4_HUMAN	BRD4	152.12	3.0926
1	1	O95391_SLU7_HUMAN	SLU7	68.34	3.0659
1	1	Q8WYQ5_DGCR8_HUMAN	DGCR8	85.99	2.9581
1	1	P62913_RL11_HUMAN	RPL11	20.24	2.9481
1	1	Q9UBU9_NXF1_HUMAN	NXF1	70.14	2.924
1	1	P23229_ITA6_HUMAN	ITGA6	126.53	2.8619
1	1	Q6P1J9_CDC73_HUMAN	CDC73	60.54	2.8265
1	1	Q01085_TIAR_HUMAN	TIAL1	41.56	2.8216
1	1	Q5JU67_CI117_HUMAN	C9orf117	60.5	2.7969
1	1	D6RBQ9_D6RBQ9_HUMAN	HNRNPD	15.61	2.7026
1	1	O95793_STAU1_HUMAN	STAU1	63.14	2.6123
1	1	Q14247_SRC8_HUMAN	CTTN	61.55	2.6061
1	1	Q9H2Y7_ZN106_HUMAN	ZNF106	208.75	2.5962
1	1	A0A0A0MR66_A0A0A0MR66_HUMAN	RBM10	110.3	2.5655
1	1	P06733_ENOA_HUMAN	ENO1	47.14	2.5488
1	1	Q8NG31_CASC5_HUMAN	CASC5	265.22	2.5448
1	1	Q9H2P0_ADNP_HUMAN	ADNP	123.49	2.5295
1	1	Q9Y2L1_RRP44_HUMAN	DIS3	108.93	2.5071
1	1	Q8WW12_PCNP_HUMAN	PCNP	18.91	2.4821
1	1	P04406_G3P_HUMAN	GAPDH	36.03	2.4733
1	1	P35613_BASI_HUMAN	BSG	42.17	2.4543
1	1	Q96Q15_SMG1_HUMAN	SMG1	410.24	2.4378
1	1	Q92665_RT31_HUMAN	MRPS31	45.29	2.4182
1	1	Q03164_KMT2A_HUMAN	KMT2A	431.5	2.4094
1	1	P62318_SMD3_HUMAN	SNRPD3	13.91	2.3782
1	1	O95104_SFR15_HUMAN	SCAF4	125.79	2.3724
1	1	I3L4V6_I3L4V6_HUMAN	NXN	26.02	2.3044
1	1	Q15596_NCOA2_HUMAN	NCOA2	159.06	2.2908
1	1	Q8IZH2_XRN1_HUMAN	XRN1	193.98	2.2635
1	1	Q8N8E3_CE112_HUMAN	CEP112	112.68	2.2465
1	1	O75400_PR40A_HUMAN	PRPF40A	108.74	2.2399
1	1	Q14498_RBM39_HUMAN	RBM39	59.34	2.2294
1	1	Q6IN85_P4R3A_HUMAN	SMEK1	95.31	2.2012
1	1	P06748_NPM_HUMAN	NPM1	32.55	2.1855
1	1	P06493_CDK1_HUMAN	CDK1	34.07	2.1686
1	1	P07195_LDHB_HUMAN	LDHB	36.62	2.149
1	1	Q9H501_ESF1_HUMAN	ESF1	98.73	2.1264
1	1	P42285_SK2L2_HUMAN	SKIV2L2	117.73	2.1246
1	1	Q96SI9_STRBP_HUMAN	STRBP	73.61	2.1015
1	1	Q96I25_SPF45_HUMAN	RBM17	44.93	2.096
1	1	Q92567_F168A_HUMAN	FAM168A	26.17	2.0663
1	1	A0A0A6YYA4_A0A0A6YYA4_HUMAN	CCDC7	71.27	2.0601
1	1	Q96LT7_CI072_HUMAN	C9orf72	54.29	2.0338
1	1	Q16695_H31T_HUMAN	HIST3H3	15.5	2.0293
1	1	Q96A08_H2B1A_HUMAN	HIST1H2BA	14.16	1.9799
1	1	Q15431_SYCP1_HUMAN	SYCP1	114.12	1.9642
1	1	Q9UKV3_ACINU_HUMAN	ACIN1	151.77	1.9476
1	1	Q14676_MDC1_HUMAN	MDC1	226.53	1.9376
1	1	Q96GX5_GWL_HUMAN	MASTL	97.26	1.9295
1	1	P55081_MFAP1_HUMAN	MFAP1	51.93	1.9239
1	1	Q09028_RBBP4_HUMAN	RBBP4	47.63	1.9224
1	1	P25705_ATPA_HUMAN	ATP5A1	59.71	1.9181

## Sheet: BioID control
Unique	Total	reference	Gene Symbol	MWT(kDa)	AVG
68	138	Q13085_ACACA_HUMAN	ACACA	265.38	3.0269
41	153	P11498_PYC_HUMAN	PC	129.55	3.1398
33	109	P05165_PCCA_HUMAN	PCCA	80.01	2.8685
26	40	P07355_ANXA2_HUMAN	ANXA2	38.58	3.0363
22	76	Q96RQ3_MCCA_HUMAN	MCCC1	80.42	3.3566
18	29	P05556_ITB1_HUMAN	ITGB1	88.36	3.0559
13	22	IGHM_MOUSE	Igh-6	49.94	3.0592
12	12	P23229_ITA6_HUMAN	ITGA6	126.53	2.8611
11	16	P05023_AT1A1_HUMAN	ATP1A1	112.82	3.2816
10	18	O75369_FLNB_HUMAN	FLNB	277.99	3.1333
10	10	P14618_KPYM_HUMAN	PKM	57.9	3.0769
9	12	P08107_HSP71_HUMAN	HSPA1A	70.01	2.933
9	10	P06733_ENOA_HUMAN	ENO1	47.14	3.1492
8	17	P62987_RL40_HUMAN	UBA52	14.72	2.8774
8	12	P34931_HS71L_HUMAN	HSPA1L	70.33	2.8872
8	9	P16144_ITB4_HUMAN	ITGB4	202.04	2.6135
7	19	P62736_ACTA_HUMAN	ACTA2	41.98	2.4801
7	17	Q71U36_TBA1A_HUMAN	TUBA1A	50.1	2.7419
7	15	P68104_EF1A1_HUMAN	EEF1A1	50.11	3.1716
7	12	P16070_CD44_HUMAN	CD44	81.49	2.7355
7	9	P07195_LDHB_HUMAN	LDHB	36.62	3.0868
7	7	P49327_FAS_HUMAN	FASN	273.25	2.9424
6	8	P13639_EF2_HUMAN	EEF2	95.28	2.6939
6	8	Q06830_PRDX1_HUMAN	PRDX1	22.1	2.3949
6	6	O00763_ACACB_HUMAN	ACACB	276.37	2.4929
5	16	Q13885_TBB2A_HUMAN	TUBB2A	49.87	3.023
5	8	P08238_HS90B_HUMAN	HSP90AB1	83.21	3.2134
5	8	P07900_HS90A_HUMAN	HSP90AA1	84.61	3.1601
5	6	P04083_ANXA1_HUMAN	ANXA1	38.69	3.2663
5	6	P52272_HNRPM_HUMAN	HNRNPM	77.46	2.5372
5	5	P21333_FLNA_HUMAN	FLNA	280.56	3.1229
5	5	P00338_LDHA_HUMAN	LDHA	36.67	2.8766
5	5	O43707_ACTN4_HUMAN	ACTN4	104.79	2.6427
4	218	SAV1_STRVL		18.85	3.5027
4	9	P60709_ACTB_HUMAN	ACTB	41.71	3.2572
4	7	P63244_GBLP_HUMAN	GNB2L1	35.05	3.1078
4	7	P10809_CH60_HUMAN	HSPD1	61.02	2.9663
4	7	P04406_G3P_HUMAN	GAPDH	36.03	2.7913
4	5	P63104_1433Z_HUMAN	YWHAZ	27.73	3.8256
4	5	Q00839_HNRPU_HUMAN	HNRNPU	90.53	3.2472
4	5	P06748_NPM_HUMAN	NPM1	32.55	2.6943
4	5	P15311_EZRI_HUMAN	EZR	69.37	2.2152
4	4	P08195_4F2_HUMAN	SLC3A2	67.95	3.5555
4	4	P31943_HNRH1_HUMAN	HNRNPH1	49.2	3.2463
4	4	P09758_TACD2_HUMAN	TACSTD2	35.69	3.2329
4	4	P05166_PCCB_HUMAN	PCCB	58.18	3.09
4	4	P26006_ITA3_HUMAN	ITGA3	116.54	2.5816
4	4	P45880_VDAC2_HUMAN	VDAC2	31.55	2.5149
4	4	P01876_IGHA1_HUMAN	IGHA1	37.63	2.4795
4	4	Q9UQ80_PA2G4_HUMAN	PA2G4	43.76	2.1914
3	10	Q96FQ6_S10AG_HUMAN	S100A16	11.79	2.7745
3	6	Q9H4B7_TBB1_HUMAN	TUBB1	50.29	2.3437
3	5	P07437_TBB5_HUMAN	TUBB	49.64	2.8119
3	5	P01023_A2MG_HUMAN	A2M	163.19	2.6659
3	5	P23528_COF1_HUMAN	CFL1	18.49	2.5742
3	5	Q58FF7_H90B3_HUMAN	HSP90AB3P	68.28	2.3925
3	5	P26038_MOES_HUMAN	MSN	67.78	2.389
3	4	Q15758_AAAT_HUMAN	SLC1A5	56.56	3.9812
3	4	Q16790_CAH9_HUMAN	CA9	49.67	2.89
3	4	Q08431_MFGM_HUMAN	MFGE8	43.1	2.7138
3	4	Q58FF8_H90B2_HUMAN	HSP90AB2P	44.32	2.7089
3	4	P61978_HNRPK_HUMAN	HNRNPK	50.94	2.5382
3	4	P23396_RS3_HUMAN	RPS3	26.67	2.5351
3	4	P05026_AT1B1_HUMAN	ATP1B1	35.04	2.2439
3	3	P11021_GRP78_HUMAN	HSPA5	72.29	3.7664
3	3	Q9HCY8_S10AE_HUMAN	S100A14	11.65	3.131
3	3	AVID_Chick		16.76	2.9169
3	3	P38646_GRP75_HUMAN	HSPA9	73.63	2.899
3	3	O95433_AHSA1_HUMAN	AHSA1	38.25	2.825
3	3	IGHG_RABIT		35.38	2.7354
3	3	P62258_1433E_HUMAN	YWHAE	29.16	2.676
3	3	P14625_ENPL_HUMAN	HSP90B1	92.41	2.543
3	3	P12004_PCNA_HUMAN	PCNA	28.75	2.5159
3	3	P11142_HSP7C_HUMAN	HSPA8	70.85	2.487
3	3	P07737_PROF1_HUMAN	PFN1	15.04	2.4676
3	3	P25705_ATPA_HUMAN	ATP5A1	59.71	2.3679
3	3	P10599_THIO_HUMAN	TXN	11.73	2.3248
3	3	P62826_RAN_HUMAN	RAN	24.41	2.0245
3	3	P19623_SPEE_HUMAN	SRM	33.8	1.7442
2	4	P31946_1433B_HUMAN	YWHAB	28.06	2.4782
2	3	Ig1_sheep		51.53	3.7681
2	3	P60842_IF4A1_HUMAN	EIF4A1	46.12	3.3455
2	3	P12814_ACTN1_HUMAN	ACTN1	102.99	3.3371
2	3	P31947_1433S_HUMAN	SFN	27.76	3.0179
2	3	P15941_MUC1_HUMAN	MUC1	122.03	2.9674
2	3	P00558_PGK1_HUMAN	PGK1	44.59	2.8401
2	3	IGH1M_MOUSE	Ighg1	43.36	2.6201
2	3	P27824_CALX_HUMAN	CANX	67.53	2.5059
2	3	P06756_ITAV_HUMAN	ITGAV	115.96	2.4247
2	3	P15144_AMPN_HUMAN	ANPEP	109.47	2.0024
2	2	P09211_GSTP1_HUMAN	GSTP1	23.34	3.6045
2	2	P49411_EFTU_HUMAN	TUFM	49.51	3.4443
2	2	P62913_RL11_HUMAN	RPL11	20.24	3.3952
2	2	P35579_MYH9_HUMAN	MYH9	226.39	3.3301
2	2	P27348_1433T_HUMAN	YWHAQ	27.75	3.2469
2	2	Q08211_DHX9_HUMAN	DHX9	140.87	3.2356
2	2	Q01650_LAT1_HUMAN	SLC7A5	54.97	3.1499
2	2	P08758_ANXA5_HUMAN	ANXA5	35.91	3.0678
2	2	P61981_1433G_HUMAN	YWHAG	28.28	3.0591
2	2	Q9Y277_VDAC3_HUMAN	VDAC3	30.64	3.039
2	2	P11586_C1TC_HUMAN	MTHFD1	101.5	2.9005
2	2	P62805_H4_HUMAN	HIST1H4A	11.36	2.8747
2	2	P62263_RS14_HUMAN	RPS14	16.26	2.7724
2	2	Q9Y624_JAM1_HUMAN	F11R	32.56	2.6186
2	2	P19338_NUCL_HUMAN	NCL	76.57	2.4682
2	2	Q15149_PLEC_HUMAN	PLEC	531.47	2.4596
2	2	Q9Y230_RUVB2_HUMAN	RUVBL2	51.12	2.3257
2	2	P62937_PPIA_HUMAN	PPIA	18	2.2867
2	2	P02788_TRFL_HUMAN	LTF	78.13	2.2373
2	2	P08865_RSSA_HUMAN	RPSA	32.83	2.2312
2	2	P22314_UBA1_HUMAN	UBA1	117.77	2.1573
2	2	O00299_CLIC1_HUMAN	CLIC1	26.91	2.0031
1	204	SAV_STRAV		18.82	4.1807
1	6	Q9NTX7_RN146_HUMAN	RNF146	38.93	4.5131
1	6	F8WAF8_F8WAF8_HUMAN	ZNF140	8.22	1.9668
1	4	Q13509_TBB3_HUMAN	TUBB3	50.4	3.5333
1	4	P04350_TBB4A_HUMAN	TUBB4A	49.55	3.4631
1	3	P06703_S10A6_HUMAN	S100A6	10.17	3.3425
1	3	Q92887_MRP2_HUMAN	ABCC2	174.1	2.4061
1	2	P12830_CADH1_HUMAN	CDH1	97.4	4.6254
1	2	P18827_SDC1_HUMAN	SDC1	32.44	4.2588
1	2	P58546_MTPN_HUMAN	MTPN	12.89	3.3806
1	2	P35030_TRY3_HUMAN	PRSS3	32.51	3.2161
1	2	Q14103_HNRPD_HUMAN	HNRNPD	38.41	2.9799
1	2	P62158_CALM_HUMAN	CALM1	16.83	2.8963
1	2	P08754_GNAI3_HUMAN	GNAI3	40.51	2.7515
1	2	IgG1_bovine		35.83	2.6625
1	2	P35606_COPB2_HUMAN	COPB2	102.42	2.5299
1	2	P21926_CD9_HUMAN	CD9	25.4	2.4238
1	2	P31930_QCR1_HUMAN	UQCRC1	52.61	2.1647
1	2	Q8NCA5_FA98A_HUMAN	FAM98A	55.37	2.1448
1	2	O75347_TBCA_HUMAN	TBCA	12.85	2.0657
1	2	O96008_TOM40_HUMAN	TOMM40	37.87	2.0263
1	2	IGKC_MOUSE		11.77	1.7284
1	1	P48029_SC6A8_HUMAN	SLC6A8	70.48	4.5823
1	1	R4GN18_R4GN18_HUMAN	CD46	8.5	3.9939
1	1	P09874_PARP1_HUMAN	PARP1	113.01	3.9796
1	1	P60033_CD81_HUMAN	CD81	25.79	3.893
1	1	Q14974_IMB1_HUMAN	KPNB1	97.11	3.847
1	1	Q08174_PCDH1_HUMAN	PCDH1	114.67	3.7394
1	1	D6RBZ0_D6RBZ0_HUMAN	HNRNPAB	35.66	3.7249
1	1	KAC4_RABIT		11.04	3.7042
1	1	H7BZJ3_H7BZJ3_HUMAN	PDIA3	13.51	3.5982
1	1	P53985_MOT1_HUMAN	SLC16A1	53.91	3.594
1	1	Q12931_TRAP1_HUMAN	TRAP1	80.06	3.4432
1	1	P52565_GDIR1_HUMAN	ARHGDIA	23.19	3.412
1	1	P46940_IQGA1_HUMAN	IQGAP1	189.13	3.311
1	1	P04792_HSPB1_HUMAN	HSPB1	22.77	3.2833
1	1	Q96QD8_S38A2_HUMAN	SLC38A2	55.99	3.2805
1	1	O43684_BUB3_HUMAN	BUB3	37.13	3.2743
1	1	Q15233_NONO_HUMAN	NONO	54.2	3.1741
1	1	P01857_IGHG1_HUMAN	IGHG1	36.08	3.1019
1	1	Q04941_PLP2_HUMAN	PLP2	16.68	3.0994
1	1	P48643_TCPE_HUMAN	CCT5	59.63	2.9744
1	1	P14868_SYDC_HUMAN	DARS	57.1	2.9273
1	1	P01024_CO3_HUMAN	C3	187.03	2.8975
1	1	P16422_EPCAM_HUMAN	EPCAM	34.91	2.8554
1	1	P18754_RCC1_HUMAN	RCC1	44.94	2.8482
1	1	Q13547_HDAC1_HUMAN	HDAC1	55.07	2.8214
1	1	P22234_PUR6_HUMAN	PAICS	47.05	2.8048
1	1	P14649_MYL6B_HUMAN	MYL6B	22.75	2.799
1	1	P50990_TCPQ_HUMAN	CCT8	59.58	2.7915
1	1	Q92665_RT31_HUMAN	MRPS31	45.29	2.7781
1	1	P52907_CAZA1_HUMAN	CAPZA1	32.9	2.7691
1	1	Q15084_PDIA6_HUMAN	PDIA6	48.09	2.738
1	1	Q14568_HS902_HUMAN	HSP90AA2	39.34	2.7113
1	1	Q14566_MCM6_HUMAN	MCM6	92.83	2.6789
1	1	Q9UBI6_GBG12_HUMAN	GNG12	8	2.6718
1	1	Q13162_PRDX4_HUMAN	PRDX4	30.52	2.67
1	1	O15427_MOT4_HUMAN	SLC16A3	49.44	2.6574
1	1	P35749_MYH11_HUMAN	MYH11	227.2	2.6327
1	1	P29401_TKT_HUMAN	TKT	67.83	2.6178
1	1	Q13740_CD166_HUMAN	ALCAM	65.06	2.5667
1	1	P40121_CAPG_HUMAN	CAPG	38.47	2.5391
1	1	P30050_RL12_HUMAN	RPL12	17.81	2.5053
1	1	Q15365_PCBP1_HUMAN	PCBP1	37.47	2.4985
1	1	Q9NR30_DDX21_HUMAN	DDX21	87.29	2.4915
1	1	P31431_SDC4_HUMAN	SDC4	21.63	2.4835
1	1	P49006_MRP_HUMAN	MARCKSL1	19.52	2.4829
1	1	Q15366_PCBP2_HUMAN	PCBP2	38.56	2.4673
1	1	P34932_HSP74_HUMAN	HSPA4	94.27	2.4475
1	1	P32119_PRDX2_HUMAN	PRDX2	21.88	2.4378
1	1	P04080_CYTB_HUMAN	CSTB	11.13	2.4242
1	1	P19105_ML12A_HUMAN	MYL12A	19.78	2.3962
1	1	Q96QV6_H2A1A_HUMAN	HIST1H2AA	14.22	2.3917
1	1	P30041_PRDX6_HUMAN	PRDX6	25.02	2.3857
1	1	Q8N271_PROM2_HUMAN	PROM2	91.82	2.3526
1	1	P35268_RL22_HUMAN	RPL22	14.78	2.3493
1	1	P49221_TGM4_HUMAN	TGM4	77.1	2.3486
1	1	P23246_SFPQ_HUMAN	SFPQ	76.1	2.3454
1	1	P17987_TCPA_HUMAN	TCP1	60.31	2.3404
1	1	P32969_RL9_HUMAN	RPL9	21.85	2.3235
1	1	P01591_IGJ_HUMAN	IGJ	18.09	2.2947
1	1	Q16695_H31T_HUMAN	HIST3H3	15.5	2.2848
1	1	P07951_TPM2_HUMAN	TPM2	32.83	2.2756
1	1	P07996_TSP1_HUMAN	THBS1	129.3	2.26
1	1	P30443_1A01_HUMAN	HLA-A	40.82	2.2422
1	1	Q6P9F0_CCD62_HUMAN	CCDC62	77.7	2.2381
1	1	O00303_EIF3F_HUMAN	EIF3F	37.54	2.1958
1	1	P04899_GNAI2_HUMAN	GNAI2	40.43	2.1894
1	1	F5GWY9_F5GWY9_HUMAN	INPPL1	1.43	2.18
1	1	Q9UQE7_SMC3_HUMAN	SMC3	141.45	2.1731
1	1	Q96A08_H2B1A_HUMAN	HIST1H2BA	14.16	2.129
1	1	P00738_HPT_HUMAN	HP	45.18	2.1045
1	1	C9J799_C9J799_HUMAN	LYRM4	4.56	2.0715
1	1	Q9P2N4_ATS9_HUMAN	ADAMTS9	216.35	2.0514
1	1	P09525_ANXA4_HUMAN	ANXA4	35.86	2.0444
1	1	H7C1M5_H7C1M5_HUMAN	DNTTIP1	31.76	2.0267
1	1	P0CG05_LAC2_HUMAN	IGLC2	11.29	2.0124
1	1	O00635_TRI38_HUMAN	TRIM38	53.38	1.9749
1	1	Q9Y2B0_CNPY2_HUMAN	CNPY2	20.64	1.9685
1	1	Q9Y608_LRRF2_HUMAN	LRRFIP2	82.12	1.8955
1	1	P50991_TCPD_HUMAN	CCT4	57.89	1.8807
1	1	P13726_TF_HUMAN	F3	33.05	1.8787
1	1	Q9BRA2_TXD17_HUMAN	TXNDC17	13.93	1.8782
1	1	Q9NZM6_PK2L2_HUMAN	PKD2L2	73.74	1.8597
1	1	Q8IU89_CERS3_HUMAN	CERS3	46.29	1.8534
1	1	P47756_CAPZB_HUMAN	CAPZB	31.33	1.8282
1	1	Q9Y238_DLEC1_HUMAN	DLEC1	195.56	1.8078
