# Supplementary material for: The RNA-binding protein AKAP8 suppresses tumor metastasis by antagonizing EMT-associated alternative splicing
Source: Nat Commun. 2020 Jan 24;11:486. doi: 10.1038/s41467-020-14304-1 (PMC6981122; doi:10.1038/s41467-020-14304-1)
Supplement: Supplementary file 6 — Source Data [file 41467_2020_14304_MOESM6_ESM.xlsx]

## Sheet: Figure 1
	Figure 1b
	HNRNPM	RBM10	RBMX	HNRNPR	KHSRP	RBM6	SF1	FUBP1	HNRNPA2B1	ILF3	ZNF326	FUBP3	WDR33	MATR3	HNRNPA1L2	DDX5	XRN2	HNRNPDL	SYNCRIP	RBM12	DDX17	SUGP2	RBM12B	RBM14	HNRNPA3	RPRD2	HNRNPF	AKAP8	PTBP1
Sample size	3	3	3	3	3	3	3	3	3	3	3	3	3	3	3	3	3	3	3	3	3	3	3	3	3	3	3	3	3
	-2.82857	-4.58728	-3.12314	-1.70247	-1.3274	-0.857648	-0.675233	-0.457972	-0.206444	-0.188766	-0.0440736	-0.124027	-0.0590888	0.154147	0.326013	0.260061	0.202361	0.373432	0.191305	0.359212	0.395852	0.545895	0.417553	0.71034	0.446712	1.00553	1.46681	1.61305	2.13916
	-2.75951	-4.52363	-2.31205	-1.57668	-1.46902	-1.27291	-0.551553	-0.682457	-0.128448	-0.18714	-0.16663	-0.129939	-0.0361489	0.183128	0.0935098	0.318679	0.0238571	0.132306	0.0465752	0.225112	0.185808	0.254129	0.369163	0.128942	0.640133	0.210353	1.01781	2.25641	2.00959
	-2.85901	-3.97508	-3.10306	-1.91937	-1.42295	-1.4573	-0.495125	-0.429145	-0.0196668	0.0297294	-0.110038	0.0335529	-0.0705301	0.0733718	0.00314543	-0.11714	0.414039	0.202503	0.528799	0.263419	0.48531	0.451478	0.559011	0.537934	0.308042	0.231695	1.01362	2.12735	2.12908
Mean	-2.8157	-4.362	-2.84608	-1.73284	-1.40646	-1.19595	-0.57397	-0.523191	-0.118186	-0.115392	-0.106914	-0.0734711	-0.0552559	0.136882	0.140889	0.153867	0.213419	0.23608	0.25556	0.282581	0.355656	0.417167	0.448576	0.459072	0.464962	0.482525	1.16608	1.99894	2.09261
STDEV	0.0509809	0.336586	0.462596	0.173353	0.0722358	0.307144	0.0921229	0.138679	0.0938104	0.125682	0.061338	0.0927326	0.0175081	0.0568785	0.166567	0.236522	0.195326	0.12402	0.24745	0.0690727	0.153744	0.148878	0.098653	0.298614	0.166796	0.453058	0.260447	0.340359	0.0720747
Figure 1c

## Sheet: Figure 2
Figure 2a					Figure 2e

## Sheet: Figure 3
	Figure 3c																		Figure 3e				Figure 3g												Figure 3j
	Ctrl						AKAP8 KD-1						AKAP8 KD-2						Ctrl	AKAP8 KD-1	AKAP8 KD-2		Ctrl						AKAP8 OE						Ctrl	AKAP8 OE
	week 0	week 5	week 7	week 9	week 11		week 0	week 5	week 7	week 9	week 11		week 0	week 5	week 7	week 9	week 11						week 0	week 1	week 2	week 3	week 4		week 0	week 1	week 2	week 3	week 4
Sample size	5	5	5	5	5		5	5	5	5	5		5	5	5	5	5		5	5	5		7	7	7	7	7		8	8	8	8	8		7	8
	1	0.717638	6.5702	11.9867	48.1815		1	1.88341	10.1738	60.9865	133.913		1	6.36816	24.7264	86.1194	422.139		0.3079	1.37563	1.48528		1	3.99715	10.3055	93.891	438.8		1	2.15247	4.76059	50.7502	195.719		71.1179	62.2776
	1	0.356366	1.61868	10.9042	30.4543		1	0.866786	2.53807	14.0211	68.3084		1	1.75411	3.5818	46.1116	230.139		0.569238	1.27939	0.623502		1	3.22184	11.2124	111.178	344.454		1	4.00047	6.47506	96.0743	220.587		73.269	62.9366
	1	0.58808	2.07442	11.2414	38.2285		1	1.57724	9.90913	45.0238	133.492		1	2.42136	5.66841	45.1507	186.664		0.617367	0.830339	1.38323		1	1.76263	7.41905	119.157	505.004		1	2.47515	2.55265	58.1382	246.335		71.6513	69.0084
	1	0.414706	1.62395	4.95798	25.042		1	0.907274	6.65002	12.8505	44.2086		1	0.0232172	6.91386	33.6772	134.207		0.690834	0.487357	1.59705		1	0.682616	4.18907	94.4444	273.656		1	1.65174	10.334	49.9197	231.979		70.7219	56.8063
	1	0.165307	2.75835	12.972	22.6884		1	1.0937	6.44179	36.402	117.194		1	0.950782	4.74508	26.7037	164.866		0.100296	0.938539	1.8209		1	0.695455	19.1346	81.1801	266.958		1	4.14055	3.51448	28.9438	111.499		67.8325	58.1834
																							1	1.80608	17.5095	185.741	438.213		1	1.74226	11.1325	135.011	343.197		67.171	51.1182
																							1	1.02887	17.493	78.8028	324.014		1	3.47256	18.1575	103.437	298.096		66.8701	57.5227
																													1	1.82488	8.01078	49.7765	175.125			42.4997
Mean	1	0.448419	2.92912	10.4125	32.9189		1	1.26568	7.14255	33.8568	99.423		1	2.30353	9.1271	47.5525	227.603		0.457127	0.98225	1.38199		1	1.88495	12.4661	109.199	370.157		1	2.68251	8.11719	71.5064	227.817	Mean	69.8048	57.5441
SEM	0	0.0953276	0.933752	1.40908	4.6579		0	0.199475	1.39243	9.22476	18.2795		0	1.0924	3.93796	10.3016	51.0811		0.246202	0.3581	0.454111		0	0.169575	0.754764	4.86639	13.0774		0	0.129328	0.635513	4.48591	8.96432	STDEV	2.49716	8.03114
Figure 3a

## Sheet: Figure 4
	Figure 4a top						Figure 4a bottom						Figure 4b top					Figure 4b bottom					Figure 4c top				Figure 4c bottom				Figure 4d					Figure 4e
	hnRNPM 0ng	hnRNPM 700ng	hnRNPM 700ng	hnRNPM 700ng	hnRNPM 700ng		hnRNPM 0ng	hnRNPM 700ng	hnRNPM 700ng	hnRNPM 700ng	hnRNPM 700ng												hnRNPM 0ng	hnRNPM 700ng	hnRNPM 700ng		hnRNPM 0ng	hnRNPM 700ng	hnRNPM 700ng		Ctrl		shAKAP8			Ctrl		shAKAP8
	AKAP8 0ng	AKAP8 0ng	AKAP8 200ng	AKAP8 400ng	AKAP8 700ng		AKAP8 0ng	AKAP8 0ng	AKAP8 200ng	AKAP8 400ng	AKAP8 700ng		AKAP8 0ng	AKAP8 200ng	AKAP8 400ng	AKAP8 700ng		AKAP8 0ng	AKAP8 200ng	AKAP8 400ng	AKAP8 700ng		AKAP8 0ng	AKAP8 0ng	AKAP8 200ng		AKAP8 0ng	AKAP8 0ng	AKAP8 200ng		hnRNPM 0 ng	hnRNPM 400 ng	hnRNPM 0 ng	hnRNPM 400 ng		hnRNPM 0 ng	hnRNPM 400 ng	hnRNPM 0 ng	hnRNPM 400 ng
Sample size	4	4	4	4	4		3	3	3	3	3		3	3	3	3		3	3	3	3		3	3	3		3	3	3		3	3	3	3		3	3	3	3
	1	0.151598	0.407889	0.705734	1.82308		89.7663	75.1938	86.3532	89.8411	93.0702		1	2.6466	3.20255	3.88797		36.0154	56.7562	58.8979	65.0734		1	0.455265	1.51622		35.7163	17.7349	37.3507		86.3073	79.8016	88.081	66.8897		46.2904	26.4338	45.3232	16.9526
	1	0.152493	0.38483	0.712975	1.42674		89.4495	79.3218	88.0647	91.2835	93.0701		1	2.84779	3.48996	4.34543		41.14	56.3758	59.0176	65.4931		1	0.498482	1.46878		35.6177	19.7335	31.8273		83.9496	76.8436	84.6533	69.5446		47.6544	37.2522	46.7528	23.5492
	1	0.247143	0.612274	1.07961	1.51106		88.6448	78.5057	86.683	89.6165	91.7538		1	2.42947	3.14013	4.26143		39.6178	51.5549	54.8128	59.656		1	0.465708	1.63686		40.8188	19.6817	37.45		85.9603	81.0624	87.4159	66.8078		44.7797	33.1452	42.5275	17.3305
	1	0.247945	0.757469	1.28841	1.54031
Mean	1	0.199795	0.540616	0.946681	1.5753		89.2869	77.6738	87.0336	90.247	92.6313		1	2.64128	3.27755	4.16495		38.9244	54.8957	57.5761	63.4075		1	0.473152	1.54062		37.3843	19.05	35.5427		85.4057	79.2359	86.7167	67.7473		46.2415	32.2771	44.8678	19.2774
STDEV	0	0.045523	0.154947	0.241214	0.0634299		0.578172	2.1861	0.907997	0.904615	0.760006		0	0.209208	0.186583	0.243516		2.6317	2.8994	2.39383	3.25563		0	0.0225493	0.0866563		2.97478	1.13925	3.21798		1.27292	2.16557	1.81771	1.55698		1.43799	5.46117	2.14915	3.70424
	Figure 4a bottom												Figure 4b bottom										Figure 4c bottom								Figure 4d					Figure 4e
Figure 4f, g

## Sheet: Figure 5
Figure 5e
EPI	MES
96.55	53.85

## Sheet: Figure 6
Figure 6d
EPI	MES
4.15672	4.67304
3.3	3.4944
3.27737	4.23342
3.70243	3.50205
3.45676	3.34085
3.57252	3.56782
3.51692	3.65087
3.42524	3.05996
3.23057	3.16874
4.39461	4.70056
3.47396	3.04877
4.34744	3.4114
3.07141	3.6054
4.00138	4.02249
4.93041	3.56649
4.09397	3.75994
3.28685	3.63735
3.2426	3.74507
3.86271	3.72164
3.96373	3.50182
3.62041	3.20665
4.82739	3.33242
3.12175	3.28462
3.78347	4.13745
3.78347	3.3593
3.45978	3.97062
4.6867	3.11814
3.70303	3.69627
3.76702	3.53461
3.16242	3.62946
5.09713	3.48071
4.82272	3.96294
4.50523	3.49741
4.30026	3.16533
3.41612	3.00647
3.44371	4.18216
3.40657	3.89146
4.3047	3.39315
3.48182	3.23001
3.48739	3.68074
3.12373	3.30509
4.17339	3.04048
3.75716	4.7888
3.42317	3.09571
3.86424	3.80341
3.4078	3.14685
4.40175	3.36041
3.55755	3.52113
3.38006	3.45055
3.27958	3.10482
3.16105	4.30735
3.65519	3.83192
3.32417	3.18633
3.40079	3.78265
4.04384	3.78143
3.78656	3.2185
3.42982	3.29976
3.63853	3.1058
3.17596	4.09604
3.84015	3.72362
3.24078	3.10501
3.05407	4.20987
3.14561	4.0921
3.73556	3.50064
3.31217	3.12988
4.15167	3.97432
3.28539	3.79905
3.13444	4.00047
3.66521	3.48707
3.22701	3.64753
3.28153	4.02769
3.80169	3.99063
4.32053	3.99066
4.0603	3.82259
3.19579	3.38793
4.2585	3.18546
3.02358	3.4998
3.725	3.00081
3.26828	3.2695
3.66996	3.24033
3.56005	3.82569
4.02094	3.56012
3.19157	3.12546
3.66781	4.89322
3.60661	3.78371
3.23347	3.59574
4.52608	3.22012
3.44557	3.9075
3.90097	3.52232
3.19812	4.10925
3.02726	3.78462
4.42311	3.98644
4.31342	3.69358
3.91794	3.27998
3.11501	3.01208
4.38432	3.58819
5.53228	3.02167
5.06952	3.56974
3.5895	3.57664
3.56425	3.05214
3.23065	3.37365
3.89583	3.96816
3.15956	3.83242
4.14431	3.59723
3.95025	3.26257
3.88326	3.00014
3.53521	3.66813
4.29328	3.28959
3.64711	4.06273
3.45694	3.57309
3.4272	3.48364
3.17125	3.54086
3.98174	3.48586
3.8811	3.95526
3.64835	3.36591
3.64568	3.6054
3.87214	3.12168
3.38006	3.76111
3.86462	3.38284
3.22182	3.87784
4.20097	4.76345
3.31681	4.35002
4.68108	3.98915
4.27744	3.4554
3.67343	3.58864
4.34751	4.01143
4.11047	3.65675
3.23452	3.25798
4.65756	3.13078
4.61024	3.18447
3.454	3.14475
3.11012	3.6437
3.53075	3.29609
3.05243	3.50645
3.6052	3.01137
4.23235	3.50516
3.43651	4.05733
3.82497	3.72016
3.80277	3.40219
3.29344	3.67428
3.21653	3.37213
3.9095	3.50516
4.23589	3.15937
3.11393	4.27316
4.09128	3.52896
3.34938	3.61421
4.65114	3.51927
3.62056	3.17779
3.44928	3.12804
4.02424	3.39988
4.53793	3.92127
3.95307	3.188
3.3465	3.37525
5.08225	3.13333
4.14857	3.40558
3.44752	3.83242
3.90408	3.259
3.87018	3.46705
3.55301	3.81975
3.54615	4.05826
3.76757	3.21491
4.33897	3.39575
3.72621	3.50583
3.60661	3.7902
4.59469	3.59545
4.69615	3.94567
3.35398	3.47446
4.40726	3.3467
3.74226	3.24525
3.63515	3.52337
5.75263	4.13207
3.26782	3.83151
3.5143	3.7123
3.2178	3.54122
3.4548	4.63473
3.17724	3.929
3.39023	4.07847
3.21554	3.18198
3.253	3.2754
3.01314	3.40769
3.5549	4.13668
3.35454	3.57959
3.99224	3.36111
3.20015	3.82158
3.41189	3.72532
3.4765	3.58344
3.7087	4.11941
3.36355	3.14527
3.00223	3.90492
3.78587	3.14892
3.29996	3.66184
3.13025	3.59013
3.79021	3.64091
4.25707	3.92693
3.58537	3.11521
4.40097	3.38845
4.00436	3.22501
3.63968	4.32709
3.56093	3.00142
3.23514	3.07087
3.0135	3.46333
4.15398	3.68107
3.6783	3.6402
3.34357	3.81219
3.74854	3.00483
3.07218	3.5529
3.86073	3.47794
4.35157	4.20204
3.81974	3.72756
4.09795	4.34462
3.92408	3.9218
4.25606	3.01511
4.09955	3.54322
4.17596	4.05172
3.86652	4.12246
3.38794	3.67619
3.50436	3.62744
3.35918	3.22065
4.57689	3.59692
3.20481	3.38628
4.03077	3.20802
4.02162	3.5535
3.70481	3.2695
3.60977	3.02046
3.34099	3.50391
4.66042	4.03011
4.28606	3.66256
3.90858	3.3358
3.65078	4.04336
4.38534	3.54417
3.90327	4.33749
3.28928	3.5629
4.08451	3.1995
3.28934	3.41606
3.4577	3.93379
3.18268	3.83619
3.32998	3.55563
4.77247	3.09092
3.80205	3.10015
3.61964	3.23245
3.03715	4.09545
3.58637	4.3992
4.48628	3.6975
3.10435	3.36229
4.04646	3.81175
3.17058	4.33959
4.58878	3.20564
4.41041	3.5201
6.10042	3.17858
5.37933	4.90633
5.11924	3.45289
4.11779	3.97572
3.15825	3.90194
3.23057	3.66973
4.18444	3.13221
3.39532	3.80341
3.02771	3.12235
3.07242	3.47956
3.24957	4.29262
3.64323	4.11698
4.94525	3.09589
3.0528	3.03178
3.48362	3.3815
3.71968	3.43936
3.32693	3.84608
4.72289	3.42932
4.32998	3.05794
3.90346	3.36396
3.90222	3.55224
3.34807	4.45156
3.22751	3.94251
3.17862	3.20766
3.64436	3.62156
5.34374	3.87738
4.29556	3.47979
4.22387	3.4178
3.35974	4.24373
4.46858	3.10015
3.85836	3.43996
3.47227	3.66791
3.06778	4.53091
3.56803	3.29765
3.81013	3.70437
3.51029	3.07148
3.16694	3.5393
3.37204	3.24133
3.21443	3.20766
4.26418	4.01659
3.28245	3.40194
3.18035	4.24285
4.60775	3.47683
3.36362	3.31219
3.82549	3.44893
4.49318	3.27042
4.3247	3.50819
3.54003	4.57179
3.28354	3.88557
3.18805	3.59092
4.38797	4.74285
4.08371	4.28164
3.45845	3.70919
3.01703	3.59937
3.72066	3.44724
3.55132	4.45378
3.54452	3.99072
3.73481	3.97125
3.80776	3.23763
4.19822	4.09604
4.43713	4.03857
4.23193	3.17269
4.14628	3.0322
3.99077	3.46746
3.81318	4.46658
4.21876	4.70816
3.94674	3.50274
3.74854	3.82974
4.16537	3.45468
3.26093	3.22682
3.4807	3.23245
3.89909	3.32388
3.52094	4.84242
3.08964	3.19013
4.31269	3.26033
4.09094	3.47097
4.24995	4.51659
4.07805	3.953
3.7079	3.48029
3.66996	3.79592
3.52595	3.39934
3.30646	4.44361
3.29614	3.42234
3.01499	3.87345
3.05467	3.10288
3.64702	3.79096
4.05402	3.68836
4.11277	3.37333
3.33979	4.6167
3.26211	3.7758
3.7862	3.04163
3.45579	3.8065
3.20966	3.66291
3.48098	3.17779
3.20029	3.53568
3.61872	3.74117
3.12077	3.79942
3.91052	3.70568
3.98812	3.59563
3.93854	3.22423
3.30705	4.04701
3.70994	3.30795
4.41718	3.13247
4.00015	3.07893
5.13199	3.4217
3.63289	3.07936
4.67603	3.81175
3.60914	3.79631
3.22521	3.75916
3.23474	3.44167
4.89816	3.94784
4.48309	4.16432
4.61214	4.1352
4.83638	4.14602
4.02558	3.70536
3.06527	4.3699
3.56803	4.28007
4.06762	3.06519
3.93667	3.40382
4.55206	3.40821
4.51646	3.80113
3.92962	3.52085
3.57011	3.51823
3.52785	3.44505
3.51254	3.91201
3.48904	3.7214
4.45801	3.43774
4.13045	3.098
3.94154	4.36973
3.87877	3.90884
5.13697	4.19236
4.12355	3.63668
3.87095	3.37043
4.54806	3.21268
3.73484	3.18906
3.81395	3.16532
3.65803	3.50404
3.431	3.96676
3.43324	3.37943
3.4242	3.20437
4.38326	3.37365
3.29774	3.27204
3.66586	3.35002
3.73102	4.38877
3.08998	3.21044
3.58176	4.62532
3.33221	3.13192
3.98391	3.59427
3.07646	3.04669
4.67607	3.60054
3.28373	3.52046
4.13199	3.93636
3.1247	3.19236
4.51502	3.55503
3.80523	3.51766
3.55402	3.35712
4.0919	3.19394
3.17125	3.07311
3.01377	3.31286
3.30277	3.18906
4.74174	4.59072
3.14435	3.3932
3.79572	3.70383
4.09262	3.15319
3.05344	3.81175
3.59166	4.19442
3.09811	4.70022
4.28036	4.14126
3.52904	3.47586
3.66218	3.8012
4.33713	4.03408
3.01157	3.13371
4.45827	3.11944
3.88904	3.03204
3.81922	3.63748
4.50422	4.10598
4.06269	3.52046
3.71309	4.66986
4.91122	3.93961
3.09489	4.29831
3.71596	4.69402
4.1517	4.48759
3.68297	4.4122
4.20541	3.1747
3.50254	3.3832
3.4018	4.31572
3.26407	4.19952
4.12493	3.65807
3.59837	3.62302
3.92673	4.37655
3.08854	4.25517
3.316	4.02333
4.14279	3.9878
3.0074	3.73829
3.74176	3.77652
4.1949	4.13173
3.0807	4.51049
3.23412	3.56659
3.03629	3.47822
3.96618	4.72066
3.66029	4.05359
3.10379	4.71418
3.24591	3.11151
3.64593	4.12546
3.63425	3.45083
3.16865	4.24213
4.28621	3.1454
3.0987	3.46414
3.46345	3.28796
3.03998	3.43434
3.77769	3.10888
3.46887	3.12449
3.43671	3.09937
3.65519	3.82759
3.1356	3.0442
3.82642	4.07392
3.7353	3.81495
3.39496	3.51885
4.62796	3.32259
3.9874	3.29586
3.95364	3.00298
3.63876	3.89198
4.60632	3.25985
3.10848	3.07984
3.4807	3.6055
3.71179	3.08914
3.27881	3.31234
4.60661	3.19442
3.78443	3.81415
4.45794	3.12581
4.24559	3.37525
4.0789	3.50249
3.98391	4.35668
3.71861	3.02795
3.48028	3.5085
3.35465	3.28219
3.91335	3.00429
3.28245	3.1741
3.97598	4.47164
3.86876	3.73634
3.81887	3.58733
3.6526	3.41568
4.31764	3.06733
4.64724	3.94286
4.21161	3.6371
3.89799	4.43774
4.68943	3.07148
3.8527	4.0677
3.17485	3.74647
4.63425	4.08147
3.13846	3.76676
4.30455	3.89827
4.3957	3.70513
4.52746	3.32388
3.36026	3.21597
3.85888	3.23488
3.78758	3.39302
3.96948	3.13405
3.80859	3.03007
4.6852	3.779
3.68402	3.59191
4.49263	3.16077
3.88126	3.09804
4.22684	4.15041
3.23883	3.39263
3.08	3.87744
3.01192	3.29108
3.26907	3.40731
3.11353	3.09427
3.68218	4.21071
3.29672	3.93332
3.6116	3.96039
3.68822	3.57246
3.87465	3.85202
3.7983	3.42655
3.84536	3.98576
3.19781	3.65536
3.49263	4.64642
3.30971	4.48775
3.40728	3.83875
3.42603	3.69596
3.67268	4.15128
3.83461	3.55368
3.41333	3.55368
4.14752	3.14636
3.97496	3.73245
3.88018	3.57391
3.65034	3.0873
3.88031	3.14839
3.95672	3.21054
3.93187	3.15058
4.3945	3.23609
3.35283	3.78868
3.09525	3.37108
3.0143	3.36505
3.16309	3.8664
3.1629	3.17498
3.63606	4.98439
3.24039	4.71766
3.17708	4.48694
3.86232	4.40411
3.27363	4.20564
3.09166	3.50931
3.99865	3.11922
3.31554	3.04921
5.25104	4.00505
4.6583	3.33917
4.08913	3.29407
3.51528	4.1249
4.18808	4.49951
3.70481	4.42619
3.68402	4.2227
3.03973	4.16355
4.39154	3.93253
3.46392	3.79188
4.03952	4.36694
3.14502	4.12955
4.45548	3.87269
4.13929	4.12149
3.8465	3.72411
3.56505	3.63473
3.21686	3.47612
3.67121	3.30385
3.14874	3.64504
3.16733	3.50759
3.8522	3.51262
4.13606	3.84106
3.44356	3.45582
3.42014	3.21969
3.22104	3.17485
3.58998	3.56659
3.00701	3.25994
4.29954	4.42339
3.15122	3.35333
3.35431	3.25137
4.49553	3.79868
3.5159	3.41062
3.44586	3.17233
3.56803	3.63779
4.03326	3.45314
4.23057	3.84753
3.26255	3.3514
4.52909	3.64489
4.23207	3.19596
4.89305	3.76111
4.54622	3.33185
4.58369	3.07426
3.94341	3.95825
3.60655	4.00182
3.20125	3.45988
3.57689	3.17514
4.29181	3.12949
3.95	3.09717
3.74364	3.09242
4.25678	3.49222
3.58758	3.72115
4.01776	3.35291
3.27881	3.67568
3.78734	4.147
3.83969	3.38531
4.39461	4.10015
3.80301	3.71518
3.25443	3.2795
3.25136	3.38442
4.43415	3.34444
3.03793	3.68198
4.12305	3.97214
4.29113	4.57407
3.3645	4.75747
4.85454	3.96429
4.65472	3.15645
4.54773	3.11941
4.48182	3.42509
4.36874	3.63779
4.18428	3.48261
4.03401	3.69977
3.8264	3.50436
3.70658	3.62873
4.33606	4.23184
4.28764	3.37445
4.24896	3.81871
4.14502	3.12862
3.23306	4.55422
5.7575	3.30297
3.32882	3.32837
3.43928	3.72518
3.37035	3.50383
3.49373	4.8452
4.59742	3.8457
3.57855	3.82901
4.01803	3.0752
4.77041	4.48536
4.29164	5.02704
4.13912	3.07391
3.46872	3.52267
3.04645	3.50916
3.60911	3.71527
4.05174	3.5085
4.30918	3.44327
3.50409	3.49913
3.67254	4.64797
3.39011	4.14608
3.66957	4.00897
3.22899	3.09854
3.8113	3.35023
3.02001	3.15688
3.31606	3.64443
3.47828	4.05488
3.63819	3.51049
3.30705	4.14454
3.51925	3.01819
3.01301	3.8228
4.23176	3.38061
3.43273	3.71412
3.55722	3.56007
4.08516	3.64167
3.82981	3.75971
3.44067	3.58189
4.10802	3.8026
3.60802	3.76576
4.13123	3.3889
4.30847	3.09149
3.10708	4.20766
3.77826	3.69442
3.62881	3.33242
3.70481	4.00519
3.39956	3.77319
3.29521	4.3014
5.078	4.27732
3.13587	3.34898
3.18938	4.28821
3.06072	4.07567
4.29304	4.07428
3.16988	3.43122
3.8465	3.9054
3.64568	3.0757
3.75488	4.02004
3.63385	4.07816
3.56361	3.42519
3.34583	3.55101
3.65122	3.01946
3.54717	4.6021
3.37051	3.14849
3.19199	3.36193
3.58006	3.85968
4.34818	3.51662
3.58079	3.45203
3.42438	3.63543
3.70481	3.38769
4.67575	4.23488
3.58003	3.74919
5.42764	3.34593
5.04487	3.99487
3.84203	3.27809
3.73795	3.52298
3.7007	3.7624
3.26757	3.15473
3.20125	4.16835
4.52013	3.00481
3.14702	4.06659
3.52481	3.17456
3.39815	3.15428
4.12881	4.30485
3.10811	3.65137
3.90346	3.90922
3.05047	3.54858
4.17617	4.25641
3.02761	3.65536
3.26945	3.19575
3.45255	3.17385
3.45633	3.12468
3.62881	3.32916
3.8736	3.83665
3.70481	3.02449
3.15985	3.45868
3.88278	4.65982
3.59453	3.61326
3.14938	3.21705
3.10463	3.01098
3.87635	4.62242
3.52332	4.07179
3.38384	3.49677
4.69781	3.07983
3.87122	3.33597
4.34041	3.8646
3.49524	3.36524
3.82531	3.27164
4.5673	3.11922
4.1059	3.2023
4.00457	3.31649
3.02674	3.37365
4.39615	4.56151
4.18428	3.87605
3.49888	3.44531
3.10379	3.54858
3.42774	3.33128
3.41958	3.49266
3.23245	3.17246
3.13171	3.9363
4.12249	3.99059
3.56778	3.65067
3.75468	3.21587
4.0021	3.01587
3.25239	3.78477
5.23841	3.57701
3.34801	3.94893
3.18297	3.06635
5.6967	3.65264
4.69892	3.39542
4.27973	3.0045
3.68021	4.29295
4.18202	3.06963
4.05348	3.41517
3.69877	3.02526
3.14119	4.69264
3.7422	3.34197
3.55606	3.08044
3.18934	3.24607
3.38278	4.03509
3.36285	3.34364
3.63121	3.13333
3.39521	3.76023
3.82756	3.87525
3.58091	3.00351
4.65858	3.79865
3.48628	3.11722
3.43303	3.86427
3.15942	3.7779
3.60637	3.54322
4.45984	3.27204
3.94164	4.55671
4.1546	4.29435
3.29123	3.86396
3.1068	3.2501
4.04946	3.56043
3.79774	4.16224
4.24234	3.24624
3.04691	4.89048
3.45234	4.18198
4.17018	3.45825
3.65563	3.52102
3.50921	3.12842
4.96849	4.82869
3.08351	3.22153
3.31173	3.48986
3.17352	4.00949
3.61779	3.30767
3.92743	3.96816
3.16598	3.68556
3.78337	4.36801
3.48899	3.32149
3.38624	3.62149
3.37243	3.90563
3.02093	3.16162
3.07025	3.41517
3.92628	3.28688
3.17918	3.78835
3.37877	3.02862
3.15825	3.25641
4.39658	4.27641
3.23025	3.8514
3.03075	3.4944
3.62281	3.40117
3.61687	3.19144
3.50526	3.30838
3.98108	4.20521
3.59334	4.05377
4.5233	4.01233
3.70718	3.51593
3.5216	3.65863
3.38198	4.6979
3.38821	4.63074
3.95683	4.57868
3.11941	3.70908
3.35998	3.40073
4.57933	3.29407
3.45827	3.29722
4.04554	4.27956
3.07262	3.81252
3.42854	4.35713
3.32027	3.75641
3.03643	3.3603
3.68906	3.36356
3.90749	4.2695
3.06189	4.01313
3.93809	3.63445
3.73196	3.1389
3.00598	3.10528
3.23294	3.62842
3.51296	3.94513
4.56852	4.16713
3.58371	3.45478
3.73009	3.07483
3.63888	3.9247
3.36741	3.88439
4.02674	3.61655
3.98669	3.17899
3.49125	4.16058
3.89896	3.16434
5.04282	3.62532
4.59289	3.81784
4.5872	3.94167
4.35125	3.82986
4.33496	3.19293
4.24075	3.48759
4.14214	3.48567
3.51207	4.3012
4.16521	4.02855
3.7467	3.89341
3.3512	5.18296
3.00022	3.9247
3.56035	3.14954
3.47227	3.95325
3.89627	3.5629
3.67809	3.20361
4.19511	3.45691
3.78312	3.47342
3.32253	3.73479
3.25621	3.34169
4.01029	3.32464
3.20644	4.73342
4.02332	3.80957
3.50332	3.72115
3.97464	3.65156
3.61098	3.07158
5.28231	4.43231
4.70528	3.33786
3.20243	3.67315
3.25818	3.51388
3.85003	3.19365
4.21463	3.71867
4.09314	3.37284
3.86446	3.87605
4.3527	3.04404
3.6125	3.78462
3.70583	3.6389
3.17575	4.02232
3.14204	3.51902
3.38995	4.47832
3.32323	3.81415
3.61501	3.66773
4.93972	3.21208
4.63894	3.94775
3.2987	3.45968
4.47121	3.28048
4.17125	3.13013
3.26154	3.13646
4.11559	3.09973
3.4413	3.92105
3.44475	4.83522
4.32522	3.53268
3.36207	3.44152
3.36594	3.10015
3.4577	4.79579
3.84422	3.15511
3.77215	3.04459
4.36577	4.53011
3.63153	3.13569
3.7353	3.34197
4.57055	3.0759
4.31488	3.33076
3.05536	3.7571
4.63425	3.72522
3.36787	3.63207
3.09704	3.43507
3.18148	3.81698
3.97368	3.37876
3.05635	3.65726
3.65533	4.05554
3.80515	3.09191
3.64055	3.20665
3.3583	4.73609
3.04768	3.74119
4.53903	3.59782
3.88983	3.3217
3.62698	3.08211
3.61501	4.03143
3.07099	3.85291
3.53424	3.42283
3.73057	3.28868
3.07921	3.53011
3.00177	3.0098
3.59747	3.57148
3.04555	4.1054
4.13696	3.24639
3.11872	3.66973
3.32323	3.74275
3.81628	3.48991
3.235	3.54418
4.28063	3.35365
4.04851	3.43996
3.95585	3.16475
3.509	3.40495
3.47517	3.43558
3.0067	4.29637
3.83194	3.53396
3.57534	3.11716
3.33161	3.52167
3.81254	3.48847
3.2641	3.14201
3.11518	3.23001
3.45296	4.24981
3.10848	4.06364
3.24	4.31175
3.22102	4.07936
3.48628	3.99338
3.79297	3.47597
3.18021	3.6809
3.31965	3.56598
3.03283	3.82958
3.51189	3.32023
4.71984	3.54677
3.34267	3.5629
4.12332	4.1784
3.58824	3.60816
3.44439	3.73342
3.45795	3.82425
4.00121	3.20186
4.17469	3.83063
4.02495	4.07072
3.04125	3.91502
4.90786	3.21557
3.3318	3.09123
3.25296	3.71418
3.67125	3.9336
4.36323	3.61297
3.21056	3.57537
3.94282	3.83242
3.76246	4.44567
3.11865	3.87184
4.24273	3.98938
3.63876	3.08167
3.5599	4.60946
3.29774	3.37284
4.39461	3.00933
5.04321	3.06659
4.24824	3.94246
4.20041	4.19461
3.28134	3.91417
3.66157	4.08879
3.70099	3.61184
3.69615	3.42619
3.34448	3.13445
4.57465	3.37136
4.40131	3.39575
3.21025	3.41568
3.51207	3.06659
3.33221	3.41926
3.41837	3.01115
3.24	3.61957
3.67747	3.84898
3.58079	3.3467
5.59525	3.35612
4.98583	3.70024
4.66263	3.09757
4.6247	3.9217
4.52818	4.56213
4.45834	4.9408
4.20889	3.37738
4.02072	3.81698
3.94421	3.85907
3.87796	3.76669
3.7949	4.20816
3.64502	3.35598
3.26532	3.00628
3.56005	3.05795
3.02147	3.5438
3.1873	3.25971
3.57124	3.6844
3.19987	3.6287
3.27237	3.12872
4.16025	3.90117
3.25085	3.29126
4.2223	3.25221
4.74831	3.75323
4.01404	3.49059
3.91413	3.09072
3.56411	3.16974
4.51145	4.59563
3.94371	3.16291
3.68828	3.07755
3.23432	3.52911
3.64242	3.38852
3.7686	3.4554
3.3146	3.33998
3.33507	3.26861
4.13272	3.35866
3.97629	3.7031
3.50002	3.2375
3.45668	3.24405
3.20481	3.93751
3.65989	4.79295
3.13816	4.10205
3.59166	3.8419
3.58332	3.81495
3.64809	3.34898
4.24931	4.0192
3.30062	3.99267
3.389	3.1869
3.38126	3.05588
3.16733	4.12719
3.40935	3.74249
4.68917	4.06047
4.23885	3.68745
3.9774	4.14388
3.69739	4.0035
3.08079	3.77236
3.07982	3.63473
3.32912	4.23439
3.66478	3.75678
3.84245	3.4953
3.84717	3.89672
3.12881	3.14465
3.26475	3.37943
3.14302	3.31527
3.53715	3.23634
3.18444	3.25143
4.13244	3.4554
3.25326	3.98895
3.80705	3.95341
3.31395	3.88793
3.13954	3.61061
3.37101	4.01098
3.57099	3.24592
3.53134	3.13371
4.0151	4.14416
3.10536	4.00516
3.4923	3.7853
3.01362	3.71936
3.45833	3.61833
3.53973	3.35305
4.16884	3.72952
3.95933	3.5314
3.151	3.53204
5.15562	3.9867
4.46244	3.20144
3.92002	4.05133
3.43047	3.1614
3.80742	3.19476
3.50514	3.03653
3.37551	3.00872
3.16029	3.53055
3.33965	3.84169
3.84751	4.48895
4.27718	4.53148
4.76002	3.85607
4.26582	3.63654
3.46449	3.98784
3.20093	3.72485
3.125	3.67548
3.71921	3.11557
3.93668	3.32922
3.72262	3.08834
3.37909	3.56112
4.06904	3.32445
4.02828	4.08375
3.16311	3.29756
4.13819	3.3895
4.50919	4.08277
4.18293	3.35415
3.65781	4.59849
3.21891	4.45997
3.82367	3.78019
3.3395	3.03268
3.78977	3.0629
4.42545	3.31234
3.2795	3.19442
3.31179	3.03091
3.82808	3.37508
3.04946	3.84919
3.99318	3.54385
3.40408	3.34559
3.63158	3.95753
3.42098	3.23227
4.16171	3.56198
4.03248	3.02131
4.36347	4.29876
3.53956	3.8603
3.95981	3.56262
3.93041	3.07725
3.87323	3.47062
3.83403	3.51627
3.82149	3.61081
3.81596	3.36356
3.81316	4.45355
3.79068	4.29262
4.2702	3.62023
4.22262	3.10601
3.18696	3.22065
3.89154	3.8895
3.58876	3.10326
3.23687	3.86761
4.75382	3.09072
3.37719	3.8525
4.69443	3.79609
3.72102	3.16593
3.42613	3.55667
3.20534	3.69056
3.37877	3.17989
3.52041	4.44878
3.94297	4.50943
3.47734	3.25216
3.12312	3.645
3.07242	3.46997
3.73496	3.37844
3.84563	3.5314
4.11408	3.22817
4.20481	4.29228
4.18063	4.18823
3.01377	3.19013
3.88438	3.13612
3.1761	4.3895
4.23922	4.00933
3.03684	4.57942
3.49589	4.08117
3.10536	3.10598
3.41304	3.07795
3.06155	3.86253
3.50273	3.20665
3.84872	3.59368
3.94664	3.22625
3.71124	3.07089
3.05828	3.59545
3.7178	3.98484
3.40184	3.78143
3.25967	3.27824
3.48154	3.43198
3.14561	3.23553
3.43014	3.62099
3.71377	4.47342
4.26832	4.27112
3.03973	4.19149
3.83206	4.05223
4.21921	3.4554
3.57836	3.1425
3.54509	3.37724
3.51207	3.49129
3.49651	3.28416
3.11543	3.89807
3.1927	3.10015
3.50601	3.19464
3.40366	3.50943
4.01702	3.09968
3.41967	3.69013
3.38518	4.79765
3.80598	3.25318
3.54487	4.5322
4.00442	3.25853
4.20583	4.02004
3.07056	4.17918
4.56513	3.16968
3.88006	3.85744
3.24583	3.97258
3.53663	3.82674
4.16983	3.09105
3.20849	3.86025
3.53283	3.61888
3.04227	3.58528
3.58193	3.40304
3.36839	3.20114
4.24545	3.51208
3.15299	3.24547
4.09505	3.72294
3.73969	4.8099
4.04755	4.4029
3.90544	3.57553
3.4565	3.71541
3.50273	3.06659
3.22404	3.42916
3.47991	3.72115
3.11315	4.46382
3.36051	3.46605
3.49507	3.84898
3.38678	3.54401
3.33556	3.18268
3.17724	3.06495
3.28758	4.69099
3.33754	3.18198
4.38326	3.87181
3.68243	3.30876
3.0528	3.96021
3.13811	3.82388
3.33496	3.72065
3.51926	3.61681
3.47542	3.29631
3.57099	3.11817
3.74059	3.39263
3.06005	3.91907
3.43452	4.43138
3.1444	3.06297
4.94712	3.43924
5.50952	3.34169
3.29939	3.12631
3.03095	3.69391
3.71442	3.24788
4.05765	3.32019
3.17724	3.61045
3.27616	3.4424
3.29203	3.65504
3.3736	3.36943
3.71134	3.04385
4.0157	3.24318
4.18654	3.8442
3.05724	3.10559
3.89909	3.65753
3.954	3.40219
3.90763	3.49812
3.68655	3.47754
4.54282	3.5161
3.68655	3.89146
3.96029	3.54258
3.26002	3.18022
3.9577	3.00802
5.32925	3.23609
3.34919	3.17638
3.75974	4.11483
3.50273	3.13445
3.01925	3.3213
3.36577	3.50182
4.71781	3.23896
4.29141	3.74716
3.74176	4.16773
3.93771	3.4117
4.47283	3.60888
3.3042	3.62659
3.08225	3.47377
3.98655	4.31308
3.20767	3.78664
3.24545	3.36288
3.20552	4.11065
3.092	3.72661
4.03643	3.75121
4.50151	3.99507
3.48628	3.33881
4.7735	3.33665
3.94928	3.20049
3.67125	3.53797
3.70198	3.35744
4.57401	3.54036
3.51093	3.89392
3.64368	3.33721
3.02558	4.31698
3.1663	3.54385
3.89106	3.15471
4.90543	3.11292
3.89677	3.51551
3.8435	3.16613
3.34784	3.50368
5.06871	3.22263
3.5628	3.60946
3.65185	4.44021
3.42673	3.86818
3.06205	4.12121
3.03248	4.59483
3.15533	3.61054
3.61779	4.07998
3.41675	3.97408
3.14145	3.67436
4.19573	3.56086
3.7046	3.64017
3.21341	4.57524
3.16155	4.11133
3.62889	3.6082
3.11416	4.58715
3.15781	3.7537
3.17596	3.7201
3.75239	3.17943
4.21791	3.78446
4.00772	4.63195
3.87522	4.11982
4.42779	4.09898
3.7331	3.84344
3.50625	3.72122
3.25951	3.7943
3.84751	4.77084
3.91458	4.23348
3.24928	3.147
3.23654	3.46535
3.15975	3.67837
3.06166	4.12376
4.48998	4.26465
3.06531	3.40514
3.74	3.20464
3.17189	3.70513
4.70759	3.20462
3.46787	3.07503
4.50537	3.33665
4.14724	3.51261
4.37425	4.86741
3.96262	3.23779
3.78303	5.0019
3.48799	3.92817
4.08818	3.45109
4.18261	3.65264
3.78973	3.98484
5.0163	4.20564
4.84657	4.04416
4.41176	3.82873
4.33638	3.81175
4.27376	3.23439
3.14396	3.08715
4.36839	3.9554
3.20298	3.04467
3.53793	4.13333
4.49352	3.47759
4.68723	3.1539
3.70056	3.69889
3.64327	3.23077
3.54895	3.70289
3.09094	3.07727
3.94308	3.90502
4.41839	3.59932
4.39726	3.03877
5.10069	3.79799
4.33213	3.66199
3.48274	3.07057
4.20645	3.89009
3.14832	3.62017
4.65942	3.1647
3.96267	4.21293
3.12902	3.27411
3.56803	3.42833
3.71144	4.00516
3.50438	3.6469
3.58835	3.82468
3.04912	3.47696
3.48812	3.1389
3.13847	4.24788
3.39956	3.22854
3.15034	3.37667
3.75382	3.2848
3.10123	3.29765
3.13199	3.24646
3.50742	3.40559
3.35254	3.55946
3.0338	3.53621
3.75926	3.54224
3.329	3.53887
3.35686	3.36088
3.5337	3.15746
3.12881	3.65988
4.34314	3.43616
3.07099	3.70649
4.51656	3.0007
3.54179	4.64855
3.72024	3.45553
3.61511	3.26485
3.43551	3.20564
4.75621	3.71268
3.0126	3.05087
3.86446	3.52684
4.09966	4.25641
3.07656	4.23447
3.6224	5.11032
3.50382	3.74897
3.83221	3.36946
3.43787	5.41665
3.41786	3.97645
3.34751	3.01016
3.20481	3.05046
3.18188	3.69002
3.10432	3.39988
3.28572	4.76679
3.14284	4.18978
4.68794	5.18949
5.04496	3.33749
3.8532	4.16372
4.43247	3.4733
3.73598	3.10326
3.0895	3.64992
3.65442	3.22984
3.27573	3.08116
3.86904	3.34169
4.76828	3.80682
4.27202	3.54391
4.19485	3.50937
3.93547	3.27009
3.71354	3.24437
3.2363	4.0259
5.24933	3.60389
3.7669	5.11167
3.74931	4.82172
3.36051	4.54956
3.49528	4.3728
3.79774	4.12537
3.15913	3.66919
3.11941	3.28567
3.85024	3.20132
3.5854	3.36466
3.94356	3.2682
3.56358	3.5184
3.48516	3.90368
3.90097	3.76847
3.21498	3.92665
4.76475	3.6243
3.80095	3.13941
3.66158	4.06523
3.22035	3.92962
3.48294	3.62771
3.64749	3.53055
3.65266	3.44192
3.94942	3.40078
4.3117	3.64388
4.31035	4.489
4.20854	3.70667
4.09581	3.65222
3.60174	4.10394
3.53793	3.78554
3.29774	3.70826
3.56957	3.59023
4.03326	3.4762
3.93393	3.07654
3.15093	3.03204
4.41335	3.58202
3.83035	3.45181
3.72102	3.16853
3.0281	4.4424
3.11805	3.87605
3.89733	3.17652
3.60272	4.27875
3.17553	3.48289
3.68474	3.20383
3.4577	3.09898
3.56455	3.525
3.86543	3.17805
4.2672	5.23222
4.88179	4.4936
4.78791	5.51115
4.43662	3.56598
3.09118	3.43139
3.36364	3.14001
3.41052	3.15614
3.35416	3.43324
5.02963	3.40649
3.43214	3.06315
4.4828	3.64914
3.60379	3.09871
3.52607	3.57336
3.41641	3.73744
4.00646	3.09646
3.01029	3.52704
3.69987	3.279
3.4047	3.23972
3.087	3.3496
3.6345	3.38603
3.7007	3.16757
3.11403	3.79318
3.22262	3.63015
4.45059	3.53461
3.16435	3.46552
4.8503	3.55172
4.54555	3.44021
4.1969	4.35851
4.14752	3.40563
3.77022	3.14331
3.57738	3.1389
3.02195	3.73862
3.21296	3.21867
3.33313	3.22362
4.00068	3.63333
3.31173	4.06659
3.95161	3.85033
3.73769	3.05733
3.32497	3.44167
3.45219	3.67393
3.21599	3.4579
3.9707	3.59262
3.45073	3.51494
3.63606	3.3494
4.10626	3.47388
4.8222	3.30233
4.05215	4.10336
4.08225	3.86071
4.52587	3.20259
3.30928	3.54078
3.15989	3.49609
3.68655	4.22303
3.33293	3.62631
3.10881	4.32566
3.36577	3.87014
3.25459	3.66009
3.11872	3.68511
3.06425	3.43046
3.2743	3.77863
3.95668	3.37365
3.78245	4.11292
3.19313	3.73342
3.74654	3.16077
3.29292	3.88823
3.04102	3.17923
3.22308	4.58779
3.0983	4.2206
3.09973	4.09384
4.28593	3.73892
4.02764	4.2419
3.80993	3.62706
3.74156	3.36
3.72102	3.02687
3.25208	4.71343
3.28714	4.59592
3.87327	3.88122
3.25926	3.79631
4.30776	3.47759
4.2165	3.27042
3.64685	3.94167
3.18655	3.33284
3.06588	3.16577
4.50476	3.17297
3.13816	3.03027
4.23687	3.04844
5.03466	3.10424
4.75368	3.62317
3.3909	3.7402
4.37952	3.23237
3.99983	3.07876
4.1356	3.22179
3.76757	3.15591
3.03973	3.10014
4.20583	3.25798
4.00921	3.89536
3.08403	3.34305
3.07493	3.17112
3.18086	3.21518
3.60379	3.34225
3.13284	3.08189
3.30205	3.32241
3.09652	3.68823
3.57075	4.55873
3.82192	3.88919
3.63834	3.14001
3.14502	4.54606
3.70275	3.38162
3.49299	4.70259
3.72098	3.34836
3.17125	3.26764
3.12278	4.42341
4.47163	3.6672
4.20275	3.50717
3.65387	3.17989
4.73412	3.7402
3.59004	3.21293
3.94371	4.08569
3.38424	3.92879
3.61571	3.36016
3.55872	3.28688
3.57493	3.67291
3.16752	3.22971
3.4349	4.32485
4.70368	3.58382
3.95073	3.50059
3.98849	3.10326
3.87534	4.01605
4.22597	3.45047
3.23425	3.58197
3.88166	3.17621
3.1052	3.60748
3.32253	3.27196
4.67229	3.32388
3.3407	3.15169
4.34208	4.95468
4.04179	3.22087
3.93251	3.36613
3.81782	3.90884
3.80803	3.20056
3.8064	3.49488
3.74708	4.31211
3.70593	3.73351
3.25028	3.96535
3.74757	3.9075
4.03153	4.05505
3.35357	5.04594
3.57192	4.99329
3.74	3.77567
4.22252	3.31415
4.54307	3.97811
4.39034	4.60015
4.2703	4.99761
4.17675	4.07319
4.09953	4.0919
3.49836	3.12669
3.83449	3.39185
3.25475	3.61521
5.07401	3.55172
3.4156	3.10598
3.58079	4.02898
3.0143	4.80297
3.68696	3.76836
3.37873	3.83111
4.2353	3.66853
3.7354	3.26547
3.54994	3.87784
3.13108	4.27961
3.05755	4.04443
4.21453	3.10559
3.30705	3.56002
3.56976	3.33875
3.29684	3.23634
3.06339	4.24232
3.67596	3.20897
3.35923	3.08096
3.15387	4.57483
3.17186	3.84836
3.13425	4.7289
3.57493	3.46846
5.36929	3.74788
3.33803	3.99639
5.35889	3.99913
3.70142	3.09702
3.07434	3.04713
4.59842	3.31524
3.38847	3.14487
3.25443	3.68614
3.41304	3.01137
3.97715	3.38793
3.06339	3.25798
3.40618	3.46393
3.38773	3.34867
5.28607	4.51511
3.27319	3.93884
4.55849	3.64919
3.69345	3.13987
3.23687	3.5314
3.10583	3.25886
4.08063	3.06931
3.27453	3.66291
4.0171	3.89938
4.28373	3.61712
4.22949	3.36288
3.80522	3.54036
3.00964	3.3836
3.26945	3.57057
3.41775	3.60989
3.21984	3.31936
4.1637	3.60117
4.07493	3.0184
3.48165	3.8384
4.49524	3.64498
3.87941	3.79502
4.57231	3.06782
3.80202	3.53993
3.75621	3.00383
4.17254	3.9554
3.64739	3.74617
3.07868	3.10015
3.00814	4.27388
3.70275	3.5629
3.06051	3.1737
4.25507	3.3358
5.02224	3.00293
3.83221	3.46816
4.05662	4.45465
3.04844	3.21091
3.12774	3.34364
4.32496	4.07664
3.58709	3.69056
5.39528	4.27042
4.92861	4.31415
3.69	4.10424
3.36974	3.10559
4.91761	3.25168
3.42271	3.1551
3.69784	3.83524
3.39839	3.64189
3.21054	3.45406
3.34448	4.89788
3.30455	3.45219
3.65905	3.87884
4.11635	3.53738
3.32981	3.19056
4.10038	3.14101
5.02824	3.6249
3.39233	3.4222
3.75507	3.56383
4.70169	4.22713
4.33021	3.72756
4.15015	3.00182
3.34392	4.09966
3.20849	3.83917
3.15738	3.33917
3.38198	3.89618
3.9835	3.69974
3.6285	3.79425
3.41335	3.58503
3.31342	3.24213
4.42511	3.8442
3.62576	4.70816
3.05782	3.88447
4.11779	3.57513
4.04282	3.69236
3.2178	4.51963
3.58152	3.1021
3.1393	3.38162
3.37877	3.84848
3.45991	3.76897
3.23994	4.01115
3.89815	4.22277
4.16435	4.04994
3.38561	3.70361
4.17883	3.45045
3.55218	3.87751
3.45419	4.94449
3.79461	3.94149
3.4779	3.8135
3.35665	3.7505
3.89739	3.24931
4.96373	3.50265
4.81342	3.55671
4.28758	3.16613
4.16377	3.6419
3.26154	3.49278
3.07738	3.36976
3.93116	3.33242
3.81554	3.8525
4.03153	3.95872
3.54248	3.44266
4.46905	3.18961
3.16332	3.10459
3.88582	3.81546
4.05284	3.13445
3.18822	3.66291
3.47485	3.84085
3.4225	3.16135
4.17125	3.10631
3.71328	3.21268
3.5135	3.12464
3.54869	3.15319
4.90735	3.29074
4.71853	3.3664
4.30201	3.1232
4.28611	3.8223
4.27138	3.42619
3.06385	3.16613
3.07378	3.65796
3.06623	3.87918
5.0931	4.08662
4.13678	3.99901
3.66673	3.84552
4.7702	3.7771
3.37217	4.54218
3.1356	3.19544
3.13636	3.14977
3.04102	3.33242
4.16351	3.28455
3.07904	3.2252
3.97869	3.07895
3.70327	3.14178
3.6356	3.31986
3.25239	3.62594
4.00872	4.08601
3.78525	3.27589
3.57308	3.32102
5.23635	3.13211
4.71309	3.53815
4.31612	3.11274
3.19667	3.13191
3.79197	3.04697
3.48739	3.02251
4.88777	3.1389
4.2776	3.0283
3.53534	3.21268
3.64713	3.12546
3.38582	3.03011
3.94282	3.62828
3.74273	3.37365
3.41027	3.21988
4.16084	3.78643
3.48154	3.64465
3.10379	3.66479
3.57493	3.43015
3.90346	3.20933
3.47692	3.25405
4.15606	4.12902
3.01949	3.36146
3.84608	3.58914
3.43741	3.23541
3.10197	4.69442
3.58125	4.64518
3.54948	3.04356
3.25058	3.02185
4.48593	3.53011
3.71161	3.09898
3.56112	3.13447
3.71377	3.66038
3.59549	5.20132
4.21377	3.37557
4.56193	3.83875
3.44529	3.17863
3.30102	3.32388
3.18822	3.20965
3.73935	3.06782
4.37806	3.06477
3.7702	3.0028
3.52204	3.82616
3.76945	3.4417
4.14435	3.25585
4.66683	3.47696
4.35753	3.59545
3.57216	3.2695
3.98016	4.74558
3.80074	4.5949
4.93253	4.46589
4.10685	3.96816
4.18936	3.12433
3.27826	3.86386
3.02082	3.23077
4.76244	3.89048
4.49757	3.47247
3.04128	3.59309
3.65387	3.11735
4.62113	3.02563
3.4833	3.89289
3.1041	4.49913
3.96702	3.52004
3.1871	3.79959
3.66781	3.33282
3.67211	3.05246
3.63515	3.41371
3.8856	3.7845
3.80751	3.33242
3.61849	4.90563
3.67928	4.60946
3.11315	3.81339
3.79039	3.02004
4.44767	3.33812
3.85628	3.87445
4.39909	3.88997
3.53973	3.52752
3.50851	3.30562
3.994	4.06863
3.74545	3.29228
4.26418	3.74899
3.57434	3.06029
3.29144	3.26764
4.93217	4.61277
4.73132	3.49583
4.7164	4.60407
3.98182	4.03346
4.21652	3.53539
4.13898	3.72362
3.17537	3.54454
3.16867	3.02534
3.76814	3.81459
3.36446	3.81936
4.01109	3.42099
4.1642	3.02279
3.91396	3.30767
4.21041	3.49539
4.64702	3.0979
3.31289	3.20929
3.04929	3.32044
4.32184	3.34081
3.16521	3.8467
4.05553	3.8829
3.59453	3.4007
4.01882	3.14174
4.37561	3.55078
4.32912	3.27591
4.05525	3.72115
3.11622	3.85538
3.85013	3.27112
3.5919	4.28105
4.42621	3.69909
3.18655	3.07246
3.23057	3.76438
3.49345	3.21616
4.494	4.36862
4.32925	4.29407
5.20684	3.59191
3.87327	4.06012
4.26682	4.02353
3.86741	3.94249
4.02674	4.53934
3.13123	4.02574
3.92571	4.27647
4.37327	4.04343
4.37584	3.9812
3.75277	3.88431
5.04668	3.62546
3.61872	3.53461
3.58152	3.40395
3.23911	3.09702
3.30358	3.03629
3.77842	3.25539
3.57013	3.45879
3.68351	3.28205
3.29123	3.23196
3.6224	3.58506
3.48182	3.79407
3.70552	3.81806
3.53793	3.35607
3.87383	3.42817
4.02726	4.25585
3.53714	3.91512
3.23057	3.08025
3.69573	3.59368
3.29304	3.38347
3.58225	3.22271
4.35686	4.23415
4.10913	3.13093
4.44266	3.46398
3.56119	3.33816
3.59741	4.46701
3.66435	3.07513
3.20005	4.02904
4.38006	3.29824
4.15453	3.5093
3.3113	3.12527
3.80853	3.45465
4.87425	4.43948
4.17071	4.24651
3.9047	3.23467
4.24283	3.31698
3.62033	3.52467
3.37086	3.93415
3.00602	3.42957
4.18612	3.32044
3.86292	4.70706
4.09793	4.29921
3.96259	3.77804
3.8158	3.58685
3.53812	3.10598
3.51779	3.08002
4.39106	3.89916
3.99125	3.29993
3.8649	4.29269
5.74015	3.99794
4.17157	3.78823
3.48182	3.36761
3.68655	3.30297
4.03676	3.0987
3.28343	3.37525
3.50719	3.26625
3.24545	3.02308
3.16399	3.85897
4.64407	3.03857
3.74591	3.64581
4.32201	3.87987
3.95871	3.25215
3.27196	3.08223
3.41935	3.47759
3.33427	3.45468
3.54586	3.31515
5.08225	3.28477
3.48182	4.01709
3.73084	4.62124
3.05066	4.69318
3.22786	4.02405
3.28959	3.17498
4.9774	3.37144
3.40532	3.88343
[truncated: 783 more rows]

## Sheet: Figure 7
Figure 7a							Figure 7b
							Ctrl	shL	shS
						Sample size	3	3	3
							45.3329	9.22213	88.8237
							47.8569	11.6589	89.2823
							46.4679	13.5617	86.5834
						Mean	46.5526	11.4809	88.2298
						STDEV	1.26417	2.17525	1.44415
						Figure 7b
Figure 7d

## Sheet: Supplementary Figure 2
	Supplementary Figure 2a
	Ctrl	shAKAP8-1	shAKAP8-2
Sample size	3	3	3
	1	0.344034	0.285194
	1	0.356002	0.341454
	1	0.365327	0.349605
Mean	1	0.355121	0.325418
STDEV	0	0.0106735	0.0350725
Supplementary Figure 2c

## Sheet: Supplementary Figure 3
	Supplementary Figure 3a																																										Supplementary Figure 3e
	Ctrl														AKAP8 KD-1														AKAP8 KD-2														Ctrl			AKAP8 OE
	0 h	8 h	16 h	24 h	32 h	40 h	48 h	56 h	64 h	72 h	80 h	88 h	96 h		0 h	8 h	16 h	24 h	32 h	40 h	48 h	56 h	64 h	72 h	80 h	88 h	96 h		0 h	8 h	16 h	24 h	32 h	40 h	48 h	56 h	64 h	72 h	80 h	88 h	96 h		16 h	24 h		16 h	24 h
Sample size	5	5	5	5	5	5	5	5	5	5	5	5	5		5	5	5	5	5	5	5	5	5	5	5	5	5		5	5	5	5	5	5	5	5	5	5	5	5	5		3	3		3	3
	23.571	23.6501	26.6819	30.1356	35.1465	39.2842	44.9363	50.0635	58.0296	61.6221	70.5214	77.3904	78.8822		21.7261	20.8261	23.0657	26.0797	30.7938	34.6358	39.4919	45.1975	54.5194	57.2754	67.9215	73.9806	76.3992		17.2228	17.3453	19.2325	23.2425	26.6077	31.665	35.8135	40.7118	49.8687	53.5912	62.6255	72.9202	76.7226		58.1593	75.7927		55.0483	69.7372
	20.4805	19.844	22.702	25.6646	29.8194	33.2133	38.9556	43.2799	50.937	53.1372	63.0974	71.3022	73.4988		22.7245	21.1665	24.7564	28.0334	32.6129	37.3578	42.6133	47.2639	56.2125	58.2216	68.0542	75.7991	78.8447		16.2424	15.7815	17.8374	21.3167	25.0984	29.4153	33.3914	36.2241	45.9665	49.7868	59.0379	67.7308	71.9236		59.837	74.4736		47.1391	60.7096
	22.9867	22.0852	25.5808	29.4613	33.3223	37.157	43.0008	47.5864	54.2033	57.5634	65.628	71.8401	76.6819		21.7702	20.6186	23.3216	26.3539	30.9294	33.9088	39.2123	44.598	53.5918	56.5985	64.6522	72.3392	74.1711		20.7481	20.0134	22.7794	26.6951	31.862	36.9545	40.8372	45.5509	54.9624	58.65	70.4957	77.8064	82.1183		56.3966	71.7149		44.503	57.2607
	20.7094	19.3241	22.9351	24.2635	28.8503	31.672	39.8715	40.9793	52.5089	56.0405	62.6832	72.608	74.0571		22.1549	20.9971	24.1812	27.4465	32.0827	36.0774	40.7393	45.695	55.7587	58.2056	68.07	75.4634	78.725		16.9251	16.7896	17.7953	20.6543	26.3706	28.8231	33.7594	37.9234	47.3323	50.8859	58.8075	68.2038	72.3424
	20.6431	20.1741	23.3198	25.672	29.8695	32.9578	38.5656	42.7646	52.1494	56.2027	63.1656	71.3517	74.0233		24.7065	23.1191	26.2225	30.281	34.3981	38.929	44.9812	49.2467	58.5576	63.3567	72.7505	80.5679	82.9056		17.0251	16.039	18.6327	22.0142	26.2509	30.3915	34.711	38.8505	47.2841	50.9331	60.5536	69.5865	76.2366
Mean	21.6782	21.0155	24.2439	27.0394	31.4016	34.8568	41.066	44.9347	53.5656	56.9132	65.0191	72.8985	75.4287		22.6164	21.3455	24.3095	27.6389	32.1634	36.1818	41.4076	46.4002	55.728	58.7315	68.2897	75.63	78.2091		17.6327	17.1938	19.2554	22.7846	27.2379	31.4498	35.7025	39.8522	49.0828	52.7694	62.304	71.2495	75.8687		58.131	73.9938		48.8968	62.5692
STDEV	1.47813	1.8046	1.78014	2.5941	2.69599	3.21494	2.77738	3.75595	2.75524	3.08708	3.28753	2.56526	2.29554		1.23509	1.01211	1.2648	1.6775	1.4664	2.03086	2.40627	1.8735	1.88852	2.67391	2.88832	3.08173	3.25226		1.7802	1.69296	2.05847	2.38684	2.64969	3.25985	3.01985	3.57424	3.57765	3.57323	4.82606	4.18948	4.1207		1.72037	2.08085		5.488	6.44276
Supplementary Figure 3b
Supplementary Figure 3c

## Sheet: Supplementary Figure 4
	Supplementary Figure 4a					Supplementary Figure 4f
	AKAP8 0ng	AKAP8 200ng	AKAP8 400ng	AKAP8 700ng		sihnRNPM-		sihnRNPM+
						AKAP8 0ng	AKAP8 400 ng	AKAP8 0ng	AKAP8 400 ng
Sample size	4	4	4	4		4	4	4	4
	1	2.85096	3.38082	4.85478		1	4.66348	1.47883	5.11161
	1	2.21366	3.34375	4.33454		1	5.67518	1.45702	5.32282
	1	2.08178	3.08578	2.88639		1	3.48204	1.34409	6.0449
	1	2.82737	3.53107	4.0258		1	4.15659	1.1546	7.08173
Mean	1	2.49344	3.33536	4.02538		1	4.49432	1.35863	5.89027
STDEV	0	0.402937	0.18505	0.832821		0	0.924091	0.148288	0.889157
Supplementary Figure 4b
Supplementary Figure 4c
Supplementary Figure 4d
Supplementary Figure 4e
Supplementary Figure 4h

[truncated: 3 more sheets: Supplementary Figure 5, Supplementary Figure 6, Supplementary Figure 7]
